# Supplementary material for: LSM1-mediated Major Satellite RNA decay is required for nonequilibrium histone H3.3 incorporation into parental pronuclei
Source: Nat Commun. 2023 Feb 21;14:957. doi: 10.1038/s41467-023-36584-z (PMC9944933; doi:10.1038/s41467-023-36584-z)
Supplement: Supplementary file 3 — Supplementary Data 1 [file 41467_2023_36584_MOESM3_ESM.xlsx]

## Sheet: Primers
Sequences of qRT-PCR, PCR Primers and Oligonucleotides
qPCR primer
Name	Sequence (5'-3')
Lsm1-F	TGCTAACTTAGTGCTCCATCAG
Lsm1-R	ACTCTCCTTCTCCAGGTCTATT
Suv39h2-F	GCGCAAGGCCAAGAAGAAATG
Suv39h2-R	CAGTGAAGACGTGTCATTGGAGAC
Cbx1-F	GTCAGGCCGAGGGTCACT
Cbx1-R	ACAGTCAGAAAAGCCACGAGGC
Atrx-F	CAAAATGGCGTCGGCATAGG
Atrx-R	GAAGTCCATCTTCTCCGCGT
H3.1/3.2-F	CGGCGCTACCAGAAGTCGACC
H3.1/3.2-R	GTCTTGAAGTCCTGCGCGATCTCG
H3f3a-F	CAGCGCCGCCTCTCGCTTG
H3f3a-R	CAGTCTGCTTTGTACGAGCCATGGTA
H3f3b-F	CGATTGCGGCTCTTGTTCGAG
H3f3b-R	TTCCCACCGGTGGACTTCCTA
MajSat-F	TGGAATATGGCGAGAAAACTG
MajSat-R	AGGTCCTTCAGTGGGCATTT
MinSat-F	CATGGAAAATGATAAAAACC
MinSat-R	CATCTAATATGTTCTACAGTGTGG
Hprt-F	CACAGGACTAGAACACCTGC
Hprt-R	GCTGGTGAAAAGGACCTCT
Actin-F	AGAGGGAAATCGTGCGTGAC
Actin-R	CAATAGTGATGACCTGGCCGT
18S-F	GTAACCGCTTGAACCCCATT
18S-R	CCATCCAATCGGTAGTAGCG
PCR primer
Name	Sequence (5'-3')
Lsm1_cds_F	ATGAACTATATGCCCGGCACC
Lsm1_cds_R	TCAGTACTCGTCCAGAGTGTCTG
Oligonucleotides
Name	Sequence (5'-3')
Lsm1_siRNA	GATCAATTTGCTAACTTAG
MajSat_ASO	AUAUUTCACGTCCTAAAGUG
