# Supplementary material for: LSM1-mediated Major Satellite RNA decay is required for nonequilibrium histone H3.3 incorporation into parental pronuclei
Source: Nat Commun. 2023 Feb 21;14:957. doi: 10.1038/s41467-023-36584-z (PMC9944933; doi:10.1038/s41467-023-36584-z)
Supplement: Supplementary file 5 — Source Data [file 41467_2023_36584_MOESM5_ESM.xlsx]

## Sheet: Figure 1d
Figure 1d
Male PN H3K9me3 positive zygotes (%)
Ctrl	Lsm1_KD
3.57143	93.3333
0	93.5484
0	83.871

## Sheet: Figure 1e
Figure 1e
Fluorescence intensity mean values of Lsm1_KD
Ctrl	Male PN	15.305	77.868	65.39	45.225	87.883	72.083	89.62	15.118	88.808	52.408	34.373	53.145	16.083	45.323	24.565	68.083	49.75	59.06	102.57	86.078	81.15	18.428	15.648		52.235	96.825	114.233	74.823	52.978	97.828
	Female PN	201.22	131.873	232.273	178.923	314.613	165.653	100.938	172.243	104.925	262.888	168.27	181.905	142.985	117.06	256.793	75.015	108.493	123.475	140.918	224.103	143.363	139.46	166.818	135.553	170.995	149.05	161.748	82.535	92.42	134.905
Lsm1_KD	Male PN	142.454	136.27	191.602	174.477	160.125	117.485	134.094	148.239	133.872	143.323	71.979	166.908	83.153	145.952	168.846	168.873	129.456	165.751	165.533	144.248	160.497	102.016	143.288	123.377	147.672	96.778	130.534	150.966	126.638	72.995
	Female PN	175.163	162.607	207.562	200.562	143.891	172.577	155.13	170.121	125.836	166.924	108.822	164.454	92.96	156.868	172.674	169.579	147.77	170.213	157.902	195.735	121.759	95.868	183.787	127.243	138.241	120.184	135.161	127.933	119.517	78.326

## Sheet: Figure 1g
Figure 1g
Blastocyst rate (%)
Ctrl	Lsm1_KD	Lsm1_wt_Rescue	Lsm1_mut1_Rescue	Lsm1_mut2_Rescue
37.5	25	42.8571	25.8065	20
45.4545	30.303	48.4848	23.3333	24.2424
44.8276	20.6897	37.5	17.6471	18.75

## Sheet: Figure 2c
Figure 2c
Lsm1_KD qCPR Amplification Data
Block Type	96fast
Chemistry	SYBR_GREEN
Experiment File Name	D:\chenkang\221105.eds
Experiment Run End Time	Not Started
Instrument Type	sds7500fast
Passive Reference	ROX
Well	Cycle	Target Name	Rn	ΔRn
A1	1	Hprt	0.048649	0.001024
A1	2	Hprt	0.04916	0.00115
A1	3	Hprt	0.048521	0.000126
A1	4	Hprt	0.049186	0.000407
A1	5	Hprt	0.049749	0.000585
A1	6	Hprt	0.051204	0.001656
A1	7	Hprt	0.050487	0.000554
A1	8	Hprt	0.051195	0.000877
A1	9	Hprt	0.051517	0.000815
A1	10	Hprt	0.050788	-0.0003
A1	11	Hprt	0.050812	-0.00066
A1	12	Hprt	0.050917	-0.00094
A1	13	Hprt	0.050576	-0.00167
A1	14	Hprt	0.049747	-0.00288
A1	15	Hprt	0.050439	-0.00257
A1	16	Hprt	0.051627	-0.00177
A1	17	Hprt	0.052649	-0.00113
A1	18	Hprt	0.053935	-0.00023
A1	19	Hprt	0.056376	0.001827
A1	20	Hprt	0.060225	0.005292
A1	21	Hprt	0.069021	0.013703
A1	22	Hprt	0.084569	0.028867
A1	23	Hprt	0.115917	0.05983
A1	24	Hprt	0.170618	0.114146
A1	25	Hprt	0.267103	0.210247
A1	26	Hprt	0.423824	0.366583
A1	27	Hprt	0.636195	0.578569
A1	28	Hprt	0.871984	0.813974
A1	29	Hprt	1.07779	1.0194
A1	30	Hprt	1.2186	1.15982
A1	31	Hprt	1.30788	1.24872
A1	32	Hprt	1.36439	1.30485
A1	33	Hprt	1.39971	1.33978
A1	34	Hprt	1.42466	1.36434
A1	35	Hprt	1.44447	1.38377
A1	36	Hprt	1.44957	1.38849
A1	37	Hprt	1.45395	1.39248
A1	38	Hprt	1.45843	1.39657
A1	39	Hprt	1.46189	1.39964
A1	40	Hprt	1.46084	1.39821
A2	1	Hprt	0.021034	0.000806
A2	2	Hprt	0.021742	0.001162
A2	3	Hprt	0.021259	0.000328
A2	4	Hprt	0.021354	7.1e-05
A2	5	Hprt	0.021734	9.86e-05
A2	6	Hprt	0.02254	0.000553
A2	7	Hprt	0.02297	0.000632
A2	8	Hprt	0.023427	0.000737
A2	9	Hprt	0.022767	-0.00028
A2	10	Hprt	0.023419	2.44e-05
A2	11	Hprt	0.023104	-0.00064
A2	12	Hprt	0.023518	-0.00058
A2	13	Hprt	0.02368	-0.00077
A2	14	Hprt	0.02369	-0.00111
A2	15	Hprt	0.024125	-0.00103
A2	16	Hprt	0.024326	-0.00118
A2	17	Hprt	0.025347	-0.00051
A2	18	Hprt	0.026211	1.87e-06
A2	19	Hprt	0.03021	0.00365
A2	20	Hprt	0.033055	0.006143
A2	21	Hprt	0.043305	0.016041
A2	22	Hprt	0.058444	0.030828
A2	23	Hprt	0.088361	0.060393
A2	24	Hprt	0.142601	0.114281
A2	25	Hprt	0.241176	0.212505
A2	26	Hprt	0.398675	0.369652
A2	27	Hprt	0.617482	0.588107
A2	28	Hprt	0.860969	0.831242
A2	29	Hprt	1.07441	1.04434
A2	30	Hprt	1.22376	1.19333
A2	31	Hprt	1.31777	1.28698
A2	32	Hprt	1.37476	1.34362
A2	33	Hprt	1.41444	1.38295
A2	34	Hprt	1.43763	1.4058
A2	35	Hprt	1.45449	1.4223
A2	36	Hprt	1.46489	1.43235
A2	37	Hprt	1.47101	1.43812
A2	38	Hprt	1.47227	1.43903
A2	39	Hprt	1.4743	1.4407
A2	40	Hprt	1.47397	1.44002
A3	1	Hprt	0.022908	-0.00016
A3	2	Hprt	0.023889	0.000438
A3	3	Hprt	0.025014	0.001181
A3	4	Hprt	0.024708	0.000492
A3	5	Hprt	0.025973	0.001374
A3	6	Hprt	0.024845	-0.00014
A3	7	Hprt	0.025682	0.000318
A3	8	Hprt	0.025936	0.000189
A3	9	Hprt	0.026533	0.000403
A3	10	Hprt	0.026271	-0.00024
A3	11	Hprt	0.026325	-0.00057
A3	12	Hprt	0.025647	-0.00163
A3	13	Hprt	0.025813	-0.00185
A3	14	Hprt	0.026967	-0.00108
A3	15	Hprt	0.027059	-0.00137
A3	16	Hprt	0.027644	-0.00116
A3	17	Hprt	0.027512	-0.00168
A3	18	Hprt	0.028437	-0.00114
A3	19	Hprt	0.031255	0.001298
A3	20	Hprt	0.035933	0.005594
A3	21	Hprt	0.04388	0.013158
A3	22	Hprt	0.060725	0.02962
A3	23	Hprt	0.091553	0.060065
A3	24	Hprt	0.147367	0.115497
A3	25	Hprt	0.245081	0.212828
A3	26	Hprt	0.406534	0.373898
A3	27	Hprt	0.627583	0.594565
A3	28	Hprt	0.874242	0.840842
A3	29	Hprt	1.09031	1.05652
A3	30	Hprt	1.24232	1.20816
A3	31	Hprt	1.33876	1.30421
A3	32	Hprt	1.39475	1.35981
A3	33	Hprt	1.434	1.39868
A3	34	Hprt	1.46057	1.42487
A3	35	Hprt	1.47813	1.44205
A3	36	Hprt	1.48683	1.45037
A3	37	Hprt	1.49048	1.45364
A3	38	Hprt	1.49439	1.45716
A3	39	Hprt	1.4955	1.45789
A3	40	Hprt	1.49537	1.45738
A4	1	Suv39h2	0.0259	-0.00031
A4	2	Suv39h2	0.027617	0.000842
A4	3	Suv39h2	0.028948	0.001608
A4	4	Suv39h2	0.028652	0.000747
A4	5	Suv39h2	0.029388	0.000918
A4	6	Suv39h2	0.030086	0.001051
A4	7	Suv39h2	0.029851	0.000252
A4	8	Suv39h2	0.029906	-0.00026
A4	9	Suv39h2	0.030443	-0.00029
A4	10	Suv39h2	0.02994	-0.00135
A4	11	Suv39h2	0.030624	-0.00123
A4	12	Suv39h2	0.030461	-0.00196
A4	13	Suv39h2	0.031033	-0.00196
A4	14	Suv39h2	0.031325	-0.00223
A4	15	Suv39h2	0.032407	-0.00171
A4	16	Suv39h2	0.033222	-0.00146
A4	17	Suv39h2	0.03649	0.001242
A4	18	Suv39h2	0.042447	0.006633
A4	19	Suv39h2	0.052329	0.01595
A4	20	Suv39h2	0.071467	0.034524
A4	21	Suv39h2	0.108099	0.070591
A4	22	Suv39h2	0.176688	0.138615
A4	23	Suv39h2	0.293324	0.254686
A4	24	Suv39h2	0.477379	0.438176
A4	25	Suv39h2	0.719629	0.679862
A4	26	Suv39h2	0.971758	0.931425
A4	27	Suv39h2	1.16831	1.12741
A4	28	Suv39h2	1.29748	1.25602
A4	29	Suv39h2	1.37838	1.33636
A4	30	Suv39h2	1.42663	1.38404
A4	31	Suv39h2	1.46524	1.42208
A4	32	Suv39h2	1.4908	1.44708
A4	33	Suv39h2	1.50941	1.46512
A4	34	Suv39h2	1.52381	1.47896
A4	35	Suv39h2	1.53488	1.48946
A4	36	Suv39h2	1.54545	1.49947
A4	37	Suv39h2	1.55283	1.50628
A4	38	Suv39h2	1.5552	1.50809
A4	39	Suv39h2	1.5589	1.51122
A4	40	Suv39h2	1.55965	1.51141
A5	1	Suv39h2	0.024987	-0.00025
A5	2	Suv39h2	0.025969	0.000335
A5	3	Suv39h2	0.027303	0.001271
A5	4	Suv39h2	0.026452	2.24e-05
A5	5	Suv39h2	0.026866	3.88e-05
A5	6	Suv39h2	0.027719	0.000495
A5	7	Suv39h2	0.027212	-0.00041
A5	8	Suv39h2	0.027943	-7.7e-05
A5	9	Suv39h2	0.027908	-0.00051
A5	10	Suv39h2	0.028455	-0.00036
A5	11	Suv39h2	0.028595	-0.00062
A5	12	Suv39h2	0.028956	-0.00065
A5	13	Suv39h2	0.029539	-0.00047
A5	14	Suv39h2	0.029606	-0.0008
A5	15	Suv39h2	0.030089	-0.00071
A5	16	Suv39h2	0.031252	5.14e-05
A5	17	Suv39h2	0.034327	0.002729
A5	18	Suv39h2	0.039396	0.0074
A5	19	Suv39h2	0.050249	0.017856
A5	20	Suv39h2	0.07089	0.0381
A5	21	Suv39h2	0.107326	0.074138
A5	22	Suv39h2	0.177073	0.143487
A5	23	Suv39h2	0.295401	0.261418
A5	24	Suv39h2	0.480512	0.446131
A5	25	Suv39h2	0.721017	0.686239
A5	26	Suv39h2	0.971299	0.936123
A5	27	Suv39h2	1.16252	1.12694
A5	28	Suv39h2	1.28589	1.24992
A5	29	Suv39h2	1.36476	1.32839
A5	30	Suv39h2	1.41522	1.37846
A5	31	Suv39h2	1.45096	1.4138
A5	32	Suv39h2	1.47617	1.4386
A5	33	Suv39h2	1.49587	1.45791
A5	34	Suv39h2	1.50999	1.47164
A5	35	Suv39h2	1.51893	1.48017
A5	36	Suv39h2	1.52724	1.48809
A5	37	Suv39h2	1.53354	1.49399
A5	38	Suv39h2	1.53965	1.49971
A5	39	Suv39h2	1.54108	1.50074
A5	40	Suv39h2	1.54617	1.50543
A6	1	Suv39h2	0.031426	-0.0005
A6	2	Suv39h2	0.032873	0.000543
A6	3	Suv39h2	0.032841	0.00011
A6	4	Suv39h2	0.033828	0.000695
A6	5	Suv39h2	0.034009	0.000475
A6	6	Suv39h2	0.034945	0.001009
A6	7	Suv39h2	0.034366	2.84e-05
A6	8	Suv39h2	0.034922	0.000183
A6	9	Suv39h2	0.03482	-0.00032
A6	10	Suv39h2	0.03481	-0.00073
A6	11	Suv39h2	0.034594	-0.00135
A6	12	Suv39h2	0.035504	-0.00084
A6	13	Suv39h2	0.035627	-0.00112
A6	14	Suv39h2	0.036108	-0.00104
A6	15	Suv39h2	0.036555	-0.001
A6	16	Suv39h2	0.038268	0.000316
A6	17	Suv39h2	0.041941	0.003587
A6	18	Suv39h2	0.047005	0.00825
A6	19	Suv39h2	0.05791	0.018754
A6	20	Suv39h2	0.078346	0.038788
A6	21	Suv39h2	0.117822	0.077862
A6	22	Suv39h2	0.189546	0.149185
A6	23	Suv39h2	0.313334	0.272572
A6	24	Suv39h2	0.504471	0.463307
A6	25	Suv39h2	0.751356	0.70979
A6	26	Suv39h2	1.00159	0.959624
A6	27	Suv39h2	1.19076	1.14839
A6	28	Suv39h2	1.30919	1.26642
A6	29	Suv39h2	1.38504	1.34187
A6	30	Suv39h2	1.43063	1.38706
A6	31	Suv39h2	1.46888	1.4249
A6	32	Suv39h2	1.49534	1.45096
A6	33	Suv39h2	1.51213	1.46735
A6	34	Suv39h2	1.52709	1.48191
A6	35	Suv39h2	1.53728	1.4917
A6	36	Suv39h2	1.54461	1.49863
A6	37	Suv39h2	1.54825	1.50186
A6	38	Suv39h2	1.55427	1.50749
A6	39	Suv39h2	1.55843	1.51124
A6	40	Suv39h2	1.5622	1.5146
A7	1	Hp1	0.023435	-0.00038
A7	2	Hp1	0.024534	0.000321
A7	3	Hp1	0.024992	0.000387
A7	4	Hp1	0.025706	0.000709
A7	5	Hp1	0.025831	0.000442
A7	6	Hp1	0.026208	0.000426
A7	7	Hp1	0.026283	0.00011
A7	8	Hp1	0.027114	0.000548
A7	9	Hp1	0.027235	0.000277
A7	10	Hp1	0.026732	-0.00062
A7	11	Hp1	0.0265	-0.00124
A7	12	Hp1	0.027176	-0.00096
A7	13	Hp1	0.026942	-0.00159
A7	14	Hp1	0.027682	-0.00124
A7	15	Hp1	0.028527	-0.00078
A7	16	Hp1	0.028642	-0.00106
A7	17	Hp1	0.03108	0.000984
A7	18	Hp1	0.034093	0.003605
A7	19	Hp1	0.042096	0.011216
A7	20	Hp1	0.055889	0.024617
A7	21	Hp1	0.083422	0.051758
A7	22	Hp1	0.135705	0.103649
A7	23	Hp1	0.228566	0.196117
A7	24	Hp1	0.380381	0.34754
A7	25	Hp1	0.597043	0.563809
A7	26	Hp1	0.845164	0.811539
A7	27	Hp1	1.06161	1.02759
A7	28	Hp1	1.21625	1.18183
A7	29	Hp1	1.31455	1.27975
A7	30	Hp1	1.37597	1.34078
A7	31	Hp1	1.41145	1.37587
A7	32	Hp1	1.42859	1.39261
A7	33	Hp1	1.43505	1.39868
A7	34	Hp1	1.43659	1.39983
A7	35	Hp1	1.43734	1.40018
A7	36	Hp1	1.43678	1.39924
A7	37	Hp1	1.43548	1.39755
A7	38	Hp1	1.43478	1.39645
A7	39	Hp1	1.43648	1.39775
A7	40	Hp1	1.43973	1.40062
A8	1	Hp1	0.020281	0.000763
A8	2	Hp1	0.020362	0.000392
A8	3	Hp1	0.020478	5.63e-05
A8	4	Hp1	0.021601	0.000728
A8	5	Hp1	0.022385	0.00106
A8	6	Hp1	0.021968	0.000191
A8	7	Hp1	0.022751	0.000523
A8	8	Hp1	0.022325	-0.00036
A8	9	Hp1	0.02336	0.000228
A8	10	Hp1	0.023391	-0.00019
A8	11	Hp1	0.023179	-0.00086
A8	12	Hp1	0.023569	-0.00092
A8	13	Hp1	0.023447	-0.00149
A8	14	Hp1	0.023783	-0.00161
A8	15	Hp1	0.024564	-0.00128
A8	16	Hp1	0.025519	-0.00077
A8	17	Hp1	0.027699	0.000954
A8	18	Hp1	0.03093	0.003733
A8	19	Hp1	0.038535	0.010886
A8	20	Hp1	0.052744	0.024644
A8	21	Hp1	0.081547	0.052995
A8	22	Hp1	0.13476	0.105756
A8	23	Hp1	0.228636	0.199181
A8	24	Hp1	0.383942	0.354035
A8	25	Hp1	0.601913	0.571555
A8	26	Hp1	0.853194	0.822384
A8	27	Hp1	1.0698	1.03854
A8	28	Hp1	1.22266	1.19095
A8	29	Hp1	1.32051	1.28834
A8	30	Hp1	1.38029	1.34767
A8	31	Hp1	1.4154	1.38234
A8	32	Hp1	1.43029	1.39677
A8	33	Hp1	1.43663	1.40266
A8	34	Hp1	1.43971	1.40528
A8	35	Hp1	1.43882	1.40395
A8	36	Hp1	1.43985	1.40453
A8	37	Hp1	1.43941	1.40364
A8	38	Hp1	1.43778	1.40155
A8	39	Hp1	1.4396	1.40292
A8	40	Hp1	1.44018	1.40305
A9	1	Hp1	0.022367	0.000738
A9	2	Hp1	0.022853	0.000791
A9	3	Hp1	0.023234	0.000738
A9	4	Hp1	0.023799	0.000871
A9	5	Hp1	0.023789	0.000428
A9	6	Hp1	0.024907	0.001112
A9	7	Hp1	0.024211	-1.7e-05
A9	8	Hp1	0.024219	-0.00044
A9	9	Hp1	0.02487	-0.00022
A9	10	Hp1	0.025162	-0.00037
A9	11	Hp1	0.025098	-0.00086
A9	12	Hp1	0.02476	-0.00163
A9	13	Hp1	0.025478	-0.00135
A9	14	Hp1	0.025965	-0.00129
A9	15	Hp1	0.026492	-0.0012
A9	16	Hp1	0.02696	-0.00117
A9	17	Hp1	0.029625	0.001066
A9	18	Hp1	0.033331	0.004339
A9	19	Hp1	0.040579	0.011154
A9	20	Hp1	0.0543	0.024442
A9	21	Hp1	0.081396	0.051104
A9	22	Hp1	0.132871	0.102147
A9	23	Hp1	0.225763	0.194605
A9	24	Hp1	0.375911	0.34432
A9	25	Hp1	0.59161	0.559586
A9	26	Hp1	0.838656	0.806199
A9	27	Hp1	1.05526	1.02236
A9	28	Hp1	1.20593	1.17261
A9	29	Hp1	1.30716	1.2734
A9	30	Hp1	1.36551	1.33132
A9	31	Hp1	1.4012	1.36658
A9	32	Hp1	1.41858	1.38353
A9	33	Hp1	1.4244	1.38891
A9	34	Hp1	1.42719	1.39127
A9	35	Hp1	1.42498	1.38863
A9	36	Hp1	1.42509	1.3883
A9	37	Hp1	1.42627	1.38905
A9	38	Hp1	1.4252	1.38755
A9	39	Hp1	1.42563	1.38754
A9	40	Hp1	1.42755	1.38903
A10	1	Atrx	0.079597	-0.01267
A10	2	Atrx	0.084058	-0.00827
A10	3	Atrx	0.089694	-0.00269
A10	4	Atrx	0.091987	-0.00046
A10	5	Atrx	0.09258	6.68e-05
A10	6	Atrx	0.092561	-1.4e-05
A10	7	Atrx	0.093465	0.000828
A10	8	Atrx	0.094098	0.001398
A10	9	Atrx	0.09432	0.001558
A10	10	Atrx	0.093367	0.000543
A10	11	Atrx	0.093361	0.000476
A10	12	Atrx	0.093192	0.000244
A10	13	Atrx	0.093298	0.000288
A10	14	Atrx	0.092849	-0.00022
A10	15	Atrx	0.093633	0.000499
A10	16	Atrx	0.09346	0.000264
A10	17	Atrx	0.094334	0.001076
A10	18	Atrx	0.093843	0.000524
A10	19	Atrx	0.093491	0.000109
A10	20	Atrx	0.093144	-0.0003
A10	21	Atrx	0.092596	-0.00091
A10	22	Atrx	0.09349	-7.8e-05
A10	23	Atrx	0.093281	-0.00035
A10	24	Atrx	0.092448	-0.00124
A10	25	Atrx	0.093036	-0.00072
A10	26	Atrx	0.092138	-0.00168
A10	27	Atrx	0.091688	-0.00219
A10	28	Atrx	0.092196	-0.00174
A10	29	Atrx	0.09231	-0.00169
A10	30	Atrx	0.092909	-0.00116
A10	31	Atrx	0.095767	0.001641
A10	32	Atrx	0.100127	0.005939
A10	33	Atrx	0.108793	0.014542
A10	34	Atrx	0.124844	0.030532
A10	35	Atrx	0.153872	0.059498
A10	36	Atrx	0.20923	0.114794
A10	37	Atrx	0.308032	0.213534
A10	38	Atrx	0.461375	0.366815
A10	39	Atrx	0.668701	0.574078
A10	40	Atrx	0.888534	0.793849
A11	1
A11	2
A11	3
A11	4
A11	5
A11	6
A11	7
A11	8
A11	9
A11	10
A11	11
A11	12
A11	13
A11	14
A11	15
A11	16
A11	17
A11	18
A11	19
A11	20
A11	21
A11	22
A11	23
A11	24
A11	25
A11	26
A11	27
A11	28
A11	29
A11	30
A11	31
A11	32
A11	33
A11	34
A11	35
A11	36
A11	37
A11	38
A11	39
A11	40
A12	1	Atrx	0.079847	-0.00272
A12	2	Atrx	0.079835	-0.00282
A12	3	Atrx	0.079253	-0.0035
A12	4	Atrx	0.081723	-0.00112
A12	5	Atrx	0.082985	4.85e-05
A12	6	Atrx	0.083825	0.000796
A12	7	Atrx	0.084398	0.001277
A12	8	Atrx	0.084191	0.000978
A12	9	Atrx	0.084302	0.000997
A12	10	Atrx	0.083745	0.000347
A12	11	Atrx	0.083556	6.56e-05
A12	12	Atrx	0.084183	0.0006
A12	13	Atrx	0.085437	0.001762
A12	14	Atrx	0.084744	0.000976
A12	15	Atrx	0.083356	-0.0005
A12	16	Atrx	0.084565	0.000613
A12	17	Atrx	0.08492	0.000876
A12	18	Atrx	0.08507	0.000933
A12	19	Atrx	0.083409	-0.00082
A12	20	Atrx	0.083444	-0.00088
A12	21	Atrx	0.084592	0.000178
A12	22	Atrx	0.084306	-0.0002
A12	23	Atrx	0.08404	-0.00056
A12	24	Atrx	0.084078	-0.00061
A12	25	Atrx	0.085268	0.000485
A12	26	Atrx	0.083066	-0.00181
A12	27	Atrx	0.083345	-0.00162
A12	28	Atrx	0.08325	-0.00181
A12	29	Atrx	0.083303	-0.00185
A12	30	Atrx	0.08389	-0.00136
A12	31	Atrx	0.084963	-0.00037
A12	32	Atrx	0.087159	0.001728
A12	33	Atrx	0.089881	0.004358
A12	34	Atrx	0.096403	0.010788
A12	35	Atrx	0.107966	0.022258
A12	36	Atrx	0.12997	0.04417
A12	37	Atrx	0.172618	0.086726
A12	38	Atrx	0.250028	0.164044
A12	39	Atrx	0.381056	0.294979
A12	40	Atrx	0.574477	0.488307
B1	1	Daxx	0.051505	-0.00259
B1	2	Daxx	0.052611	-0.00159
B1	3	Daxx	0.052947	-0.00136
B1	4	Daxx	0.05344	-0.00097
B1	5	Daxx	0.054667	0.000155
B1	6	Daxx	0.054242	-0.00037
B1	7	Daxx	0.055069	0.000349
B1	8	Daxx	0.055013	0.000189
B1	9	Daxx	0.055878	0.000951
B1	10	Daxx	0.056148	0.001118
B1	11	Daxx	0.055992	0.000857
B1	12	Daxx	0.055884	0.000646
B1	13	Daxx	0.056487	0.001146
B1	14	Daxx	0.055344	-0.0001
B1	15	Daxx	0.055849	0.0003
B1	16	Daxx	0.055995	0.000342
B1	17	Daxx	0.056597	0.000841
B1	18	Daxx	0.055578	-0.00028
B1	19	Daxx	0.055668	-0.0003
B1	20	Daxx	0.055853	-0.00021
B1	21	Daxx	0.055773	-0.0004
B1	22	Daxx	0.055884	-0.00039
B1	23	Daxx	0.055654	-0.00072
B1	24	Daxx	0.05511	-0.00137
B1	25	Daxx	0.055381	-0.0012
B1	26	Daxx	0.055022	-0.00167
B1	27	Daxx	0.056296	-0.0005
B1	28	Daxx	0.056356	-0.00054
B1	29	Daxx	0.056339	-0.00066
B1	30	Daxx	0.056148	-0.00096
B1	31	Daxx	0.058507	0.0013
B1	32	Daxx	0.061113	0.003802
B1	33	Daxx	0.06738	0.009966
B1	34	Daxx	0.080305	0.022787
B1	35	Daxx	0.103851	0.046229
B1	36	Daxx	0.149764	0.092039
B1	37	Daxx	0.232642	0.174814
B1	38	Daxx	0.370583	0.312651
B1	39	Daxx	0.569958	0.511923
B1	40	Daxx	0.807717	0.749577
B2	1
B2	2
B2	3
B2	4
B2	5
B2	6
B2	7
B2	8
B2	9
B2	10
B2	11
B2	12
B2	13
B2	14
B2	15
B2	16
B2	17
B2	18
B2	19
B2	20
B2	21
B2	22
B2	23
B2	24
B2	25
B2	26
B2	27
B2	28
B2	29
B2	30
B2	31
B2	32
B2	33
B2	34
B2	35
B2	36
B2	37
B2	38
B2	39
B2	40
B3	1
B3	2
B3	3
B3	4
B3	5
B3	6
B3	7
B3	8
B3	9
B3	10
B3	11
B3	12
B3	13
B3	14
B3	15
B3	16
B3	17
B3	18
B3	19
B3	20
B3	21
B3	22
B3	23
B3	24
B3	25
B3	26
B3	27
B3	28
B3	29
B3	30
B3	31
B3	32
B3	33
B3	34
B3	35
B3	36
B3	37
B3	38
B3	39
B3	40
B4	1	H3a	0.040789	-0.00054
B4	2	H3a	0.041577	-0.0003
B4	3	H3a	0.042642	0.000222
B4	4	H3a	0.043547	0.00058
B4	5	H3a	0.044278	0.000763
B4	6	H3a	0.044267	0.000205
B4	7	H3a	0.045248	0.000638
B4	8	H3a	0.044638	-0.00052
B4	9	H3a	0.045521	-0.00018
B4	10	H3a	0.044856	-0.0014
B4	11	H3a	0.045795	-0.001
B4	12	H3a	0.046042	-0.0013
B4	13	H3a	0.047624	-0.00027
B4	14	H3a	0.04773	-0.00071
B4	15	H3a	0.049257	0.000268
B4	16	H3a	0.052251	0.002714
B4	17	H3a	0.058523	0.00844
B4	18	H3a	0.071789	0.021158
B4	19	H3a	0.094697	0.043519
B4	20	H3a	0.137265	0.085539
B4	21	H3a	0.213321	0.161047
B4	22	H3a	0.337806	0.284985
B4	23	H3a	0.521111	0.467742
B4	24	H3a	0.743524	0.689608
B4	25	H3a	0.961147	0.906684
B4	26	H3a	1.13586	1.08085
B4	27	H3a	1.2506	1.19504
B4	28	H3a	1.32571	1.26961
B4	29	H3a	1.36956	1.31291
B4	30	H3a	1.39174	1.33454
B4	31	H3a	1.40373	1.34598
B4	32	H3a	1.40674	1.34845
B4	33	H3a	1.40755	1.34871
B4	34	H3a	1.40908	1.34969
B4	35	H3a	1.41145	1.35151
B4	36	H3a	1.40949	1.34901
B4	37	H3a	1.41078	1.34975
B4	38	H3a	1.41121	1.34963
B4	39	H3a	1.40858	1.34645
B4	40	H3a	1.40829	1.34561
B5	1	H3a	0.038871	-0.00174
B5	2	H3a	0.040247	-0.00092
B5	3	H3a	0.042167	0.000441
B5	4	H3a	0.041635	-0.00065
B5	5	H3a	0.045713	0.002876
B5	6	H3a	0.044676	0.001283
B5	7	H3a	0.04321	-0.00074
B5	8	H3a	0.044619	0.000114
B5	9	H3a	0.043943	-0.00112
B5	10	H3a	0.044514	-0.0011
B5	11	H3a	0.044121	-0.00205
B5	12	H3a	0.046138	-0.00059
B5	13	H3a	0.044892	-0.00239
B5	14	H3a	0.045584	-0.00226
B5	15	H3a	0.050439	0.002043
B5	16	H3a	0.053088	0.004137
B5	17	H3a	0.057322	0.007815
B5	18	H3a	0.069978	0.019915
B5	19	H3a	0.093071	0.042452
B5	20	H3a	0.136162	0.084987
B5	21	H3a	0.212288	0.160558
B5	22	H3a	0.336976	0.28469
B5	23	H3a	0.520545	0.467703
B5	24	H3a	0.739583	0.686186
B5	25	H3a	0.950625	0.896672
B5	26	H3a	1.11797	1.06346
B5	27	H3a	1.23296	1.1779
B5	28	H3a	1.305	1.24937
B5	29	H3a	1.34983	1.29365
B5	30	H3a	1.37214	1.31541
B5	31	H3a	1.37908	1.3218
B5	32	H3a	1.38642	1.32857
B5	33	H3a	1.38631	1.32791
B5	34	H3a	1.38834	1.32939
B5	35	H3a	1.38558	1.32607
B5	36	H3a	1.38749	1.32742
B5	37	H3a	1.38933	1.32871
B5	38	H3a	1.38714	1.32596
B5	39	H3a	1.38569	1.32395
B5	40	H3a	1.38468	1.32239
B6	1	H3a	0.038714	-0.00046
B6	2	H3a	0.039786	-0.00016
B6	3	H3a	0.04059	-0.00013
B6	4	H3a	0.041993	0.000496
B6	5	H3a	0.042693	0.000422
B6	6	H3a	0.043758	0.000713
B6	7	H3a	0.044202	0.000382
B6	8	H3a	0.043718	-0.00088
B6	9	H3a	0.045157	-0.00021
B6	10	H3a	0.045757	-0.00039
B6	11	H3a	0.046231	-0.00069
B6	12	H3a	0.047461	-0.00023
B6	13	H3a	0.047478	-0.00099
B6	14	H3a	0.048537	-0.0007
B6	15	H3a	0.050088	7.4e-05
B6	16	H3a	0.052914	0.002125
B6	17	H3a	0.060301	0.008738
B6	18	H3a	0.073724	0.021387
B6	19	H3a	0.09727	0.044159
B6	20	H3a	0.141198	0.087312
B6	21	H3a	0.21752	0.16286
B6	22	H3a	0.342899	0.287465
B6	23	H3a	0.522373	0.466164
B6	24	H3a	0.735108	0.678124
B6	25	H3a	0.935389	0.877632
B6	26	H3a	1.08841	1.02987
B6	27	H3a	1.19129	1.13199
B6	28	H3a	1.2538	1.19372
B6	29	H3a	1.29294	1.23209
B6	30	H3a	1.31045	1.24882
B6	31	H3a	1.32113	1.25872
B6	32	H3a	1.3257	1.26253
B6	33	H3a	1.32626	1.2623
B6	34	H3a	1.32497	1.26024
B6	35	H3a	1.32726	1.26176
B6	36	H3a	1.32611	1.25984
B6	37	H3a	1.32622	1.25917
B6	38	H3a	1.32567	1.25785
B6	39	H3a	1.32524	1.25664
B6	40	H3a	1.3261	1.25673
B7	1	H3b	0.040928	-0.00128
B7	2	H3b	0.042207	-0.00066
B7	3	H3b	0.043348	-0.00018
B7	4	H3b	0.044623	0.000435
B7	5	H3b	0.045657	0.00081
B7	6	H3b	0.04524	-0.00027
B7	7	H3b	0.045995	-0.00017
B7	8	H3b	0.046886	5.95e-05
B7	9	H3b	0.047673	0.000187
B7	10	H3b	0.047817	-0.00033
B7	11	H3b	0.047992	-0.00081
B7	12	H3b	0.048738	-0.00073
B7	13	H3b	0.049602	-0.00052
B7	14	H3b	0.0504	-0.00038
B7	15	H3b	0.053344	0.001901
B7	16	H3b	0.058701	0.006598
B7	17	H3b	0.070461	0.017697
B7	18	H3b	0.090325	0.036902
B7	19	H3b	0.130321	0.076239
B7	20	H3b	0.200151	0.145409
B7	21	H3b	0.319345	0.263943
B7	22	H3b	0.499104	0.443043
B7	23	H3b	0.718342	0.661621
B7	24	H3b	0.915883	0.858502
B7	25	H3b	1.05832	1.00028
B7	26	H3b	1.16513	1.10643
B7	27	H3b	1.24191	1.18255
B7	28	H3b	1.30182	1.2418
B7	29	H3b	1.34958	1.2889
B7	30	H3b	1.38583	1.32449
B7	31	H3b	1.4122	1.35021
B7	32	H3b	1.43462	1.37196
B7	33	H3b	1.45181	1.38849
B7	34	H3b	1.46754	1.40356
B7	35	H3b	1.47912	1.41449
B7	36	H3b	1.48709	1.42179
B7	37	H3b	1.49575	1.4298
B7	38	H3b	1.50407	1.43746
B7	39	H3b	1.5057	1.43842
B7	40	H3b	1.50946	1.44153
B8	1	H3b	0.034557	-0.00073
B8	2	H3b	0.035847	2.76e-05
B8	3	H3b	0.036681	0.000326
B8	4	H3b	0.037412	0.000521
B8	5	H3b	0.037701	0.000274
B8	6	H3b	0.038375	0.000413
B8	7	H3b	0.038233	-0.00026
B8	8	H3b	0.039006	-2.8e-05
B8	9	H3b	0.039338	-0.00023
B8	10	H3b	0.039492	-0.00061
B8	11	H3b	0.039549	-0.00109
B8	12	H3b	0.039795	-0.00138
B8	13	H3b	0.041056	-0.00066
B8	14	H3b	0.042735	0.000487
B8	15	H3b	0.045029	0.002246
B8	16	H3b	0.050219	0.006899
B8	17	H3b	0.062095	0.01824
B8	18	H3b	0.082824	0.038433
B8	19	H3b	0.122246	0.077319
B8	20	H3b	0.193006	0.147544
B8	21	H3b	0.311188	0.26519
B8	22	H3b	0.491524	0.44499
B8	23	H3b	0.710353	0.663284
B8	24	H3b	0.912075	0.86447
B8	25	H3b	1.05244	1.0043
B8	26	H3b	1.15953	1.11085
B8	27	H3b	1.23541	1.1862
B8	28	H3b	1.298	1.24825
B8	29	H3b	1.34686	1.29657
B8	30	H3b	1.38094	1.33012
B8	31	H3b	1.41036	1.35901
B8	32	H3b	1.43195	1.38006
B8	33	H3b	1.44987	1.39745
B8	34	H3b	1.46654	1.41358
B8	35	H3b	1.47845	1.42495
B8	36	H3b	1.48801	1.43397
B8	37	H3b	1.49442	1.43986
B8	38	H3b	1.5008	1.4457
B8	39	H3b	1.50531	1.44967
B8	40	H3b	1.50959	1.45342
B9	1	H3b	0.034719	-0.00116
B9	2	H3b	0.035824	-0.00057
B9	3	H3b	0.037595	0.000676
B9	4	H3b	0.037628	0.000189
B9	5	H3b	0.037912	-4.8e-05
B9	6	H3b	0.038892	0.000412
B9	7	H3b	0.039723	0.000722
B9	8	H3b	0.039134	-0.00039
B9	9	H3b	0.03955	-0.00049
B9	10	H3b	0.039874	-0.00069
B9	11	H3b	0.039693	-0.00139
B9	12	H3b	0.040353	-0.00125
B9	13	H3b	0.041441	-0.00068
B9	14	H3b	0.043264	0.000618
B9	15	H3b	0.045496	0.002329
B9	16	H3b	0.050981	0.007294
B9	17	H3b	0.061129	0.01692
B9	18	H3b	0.080551	0.035822
B9	19	H3b	0.118012	0.072762
B9	20	H3b	0.18456	0.13879
B9	21	H3b	0.299508	0.253216
B9	22	H3b	0.474956	0.428144
B9	23	H3b	0.691	0.643667
B9	24	H3b	0.891857	0.844003
B9	25	H3b	1.03399	0.98562
B9	26	H3b	1.14208	1.09318
B9	27	H3b	1.2233	1.17388
B9	28	H3b	1.282	1.23206
B9	29	H3b	1.33316	1.2827
B9	30	H3b	1.37134	1.32036
B9	31	H3b	1.40087	1.34937
B9	32	H3b	1.42473	1.37271
B9	33	H3b	1.4425	1.38996
B9	34	H3b	1.46005	1.40699
B9	35	H3b	1.47205	1.41847
B9	36	H3b	1.48238	1.42828
B9	37	H3b	1.48949	1.43487
B9	38	H3b	1.49473	1.43959
B9	39	H3b	1.49909	1.44343
B9	40	H3b	1.50316	1.44698
B10	1
B10	2
B10	3
B10	4
B10	5
B10	6
B10	7
B10	8
B10	9
B10	10
B10	11
B10	12
B10	13
B10	14
B10	15
B10	16
B10	17
B10	18
B10	19
B10	20
B10	21
B10	22
B10	23
B10	24
B10	25
B10	26
B10	27
B10	28
B10	29
B10	30
B10	31
B10	32
B10	33
B10	34
B10	35
B10	36
B10	37
B10	38
B10	39
B10	40
B11	1
B11	2
B11	3
B11	4
B11	5
B11	6
B11	7
B11	8
B11	9
B11	10
B11	11
B11	12
B11	13
B11	14
B11	15
B11	16
B11	17
B11	18
B11	19
B11	20
B11	21
B11	22
B11	23
B11	24
B11	25
B11	26
B11	27
B11	28
B11	29
B11	30
B11	31
B11	32
B11	33
B11	34
B11	35
B11	36
B11	37
B11	38
B11	39
B11	40
B12	1
B12	2
B12	3
B12	4
B12	5
B12	6
B12	7
B12	8
B12	9
B12	10
B12	11
B12	12
B12	13
B12	14
B12	15
B12	16
B12	17
B12	18
B12	19
B12	20
B12	21
B12	22
B12	23
B12	24
B12	25
B12	26
B12	27
B12	28
B12	29
B12	30
B12	31
B12	32
B12	33
B12	34
B12	35
B12	36
B12	37
B12	38
B12	39
B12	40
C1	1	Hprt	0.021744	0.000641
C1	2	Hprt	0.021304	-0.00015
C1	3	Hprt	0.022037	0.000237
C1	4	Hprt	0.022166	1.89e-05
C1	5	Hprt	0.022583	8.72e-05
C1	6	Hprt	0.022953	0.00011
C1	7	Hprt	0.024097	0.000905
C1	8	Hprt	0.024381	0.000841
C1	9	Hprt	0.024558	0.000669
C1	10	Hprt	0.023959	-0.00028
C1	11	Hprt	0.02433	-0.00025
C1	12	Hprt	0.023722	-0.00121
C1	13	Hprt	0.024704	-0.00058
C1	14	Hprt	0.024126	-0.0015
C1	15	Hprt	0.024704	-0.00127
C1	16	Hprt	0.024481	-0.00184
C1	17	Hprt	0.026907	0.000233
C1	18	Hprt	0.027653	0.000631
C1	19	Hprt	0.030582	0.003211
C1	20	Hprt	0.035175	0.007456
C1	21	Hprt	0.045349	0.017282
C1	22	Hprt	0.062984	0.034569
C1	23	Hprt	0.097636	0.068873
C1	24	Hprt	0.158195	0.129083
C1	25	Hprt	0.265735	0.236275
C1	26	Hprt	0.435258	0.40545
C1	27	Hprt	0.65632	0.626163
C1	28	Hprt	0.885944	0.855439
C1	29	Hprt	1.08066	1.04981
C1	30	Hprt	1.20915	1.17795
C1	31	Hprt	1.28922	1.25767
C1	32	Hprt	1.33906	1.30716
C1	33	Hprt	1.3692	1.33695
C1	34	Hprt	1.39078	1.35819
C1	35	Hprt	1.40926	1.37632
C1	36	Hprt	1.41538	1.38209
C1	37	Hprt	1.41965	1.38601
C1	38	Hprt	1.4223	1.38832
C1	39	Hprt	1.42212	1.38779
C1	40	Hprt	1.42325	1.38857
C2	1	Hprt	0.018901	-0.00095
C2	2	Hprt	0.01923	-0.00098
C2	3	Hprt	0.020973	0.000394
C2	4	Hprt	0.020951	5.78e-06
C2	5	Hprt	0.022039	0.000727
C2	6	Hprt	0.021553	-0.00013
C2	7	Hprt	0.022408	0.000363
C2	8	Hprt	0.022537	0.000126
C2	9	Hprt	0.023322	0.000544
C2	10	Hprt	0.023056	-8.8e-05
C2	11	Hprt	0.023743	0.000233
C2	12	Hprt	0.02331	-0.00057
C2	13	Hprt	0.023706	-0.00054
C2	14	Hprt	0.022931	-0.00168
C2	15	Hprt	0.023331	-0.00164
C2	16	Hprt	0.02375	-0.00159
C2	17	Hprt	0.024959	-0.00075
C2	18	Hprt	0.027293	0.001218
C2	19	Hprt	0.029811	0.003369
C2	20	Hprt	0.03533	0.008522
C2	21	Hprt	0.045345	0.018171
C2	22	Hprt	0.064065	0.036525
C2	23	Hprt	0.099285	0.071378
C2	24	Hprt	0.163188	0.134914
C2	25	Hprt	0.27456	0.24592
C2	26	Hprt	0.450994	0.421987
C2	27	Hprt	0.686784	0.657411
C2	28	Hprt	0.936572	0.906832
C2	29	Hprt	1.14251	1.1124
C2	30	Hprt	1.2821	1.25163
C2	31	Hprt	1.3692	1.33836
C2	32	Hprt	1.42086	1.38966
C2	33	Hprt	1.45798	1.42641
C2	34	Hprt	1.4802	1.44826
C2	35	Hprt	1.49829	1.46598
C2	36	Hprt	1.50885	1.47618
C2	37	Hprt	1.51437	1.48133
C2	38	Hprt	1.51646	1.48306
C2	39	Hprt	1.51733	1.48356
C2	40	Hprt	1.51463	1.48049
C3	1	Hprt	0.032322	-0.00101
C3	2	Hprt	0.033131	-0.00046
C3	3	Hprt	0.034349	0.000498
C3	4	Hprt	0.034194	8.34e-05
C3	5	Hprt	0.034828	0.000458
C3	6	Hprt	0.035429	0.0008
C3	7	Hprt	0.035489	0.0006
C3	8	Hprt	0.035151	2.39e-06
C3	9	Hprt	0.034819	-0.00059
C3	10	Hprt	0.035539	-0.00013
C3	11	Hprt	0.035505	-0.00042
C3	12	Hprt	0.035103	-0.00108
C3	13	Hprt	0.03589	-0.00056
C3	14	Hprt	0.035969	-0.00074
C3	15	Hprt	0.035627	-0.00134
C3	16	Hprt	0.036102	-0.00112
C3	17	Hprt	0.037419	-6.5e-05
C3	18	Hprt	0.03835	0.000607
C3	19	Hprt	0.040993	0.00299
C3	20	Hprt	0.046148	0.007886
C3	21	Hprt	0.056638	0.018117
C3	22	Hprt	0.076235	0.037455
C3	23	Hprt	0.109474	0.070434
C3	24	Hprt	0.174268	0.134969
C3	25	Hprt	0.28423	0.244671
C3	26	Hprt	0.460391	0.420572
C3	27	Hprt	0.689214	0.649136
C3	28	Hprt	0.93212	0.891783
C3	29	Hprt	1.13326	1.09266
C3	30	Hprt	1.26808	1.22723
C3	31	Hprt	1.34947	1.30836
C3	32	Hprt	1.39813	1.35675
C3	33	Hprt	1.43521	1.39358
C3	34	Hprt	1.45744	1.41555
C3	35	Hprt	1.47358	1.43142
C3	36	Hprt	1.48258	1.44016
C3	37	Hprt	1.49015	1.44747
C3	38	Hprt	1.49359	1.45065
C3	39	Hprt	1.49414	1.45095
C3	40	Hprt	1.49156	1.44811
C4	1	Suv39h2	0.023257	-0.00063
C4	2	Suv39h2	0.024504	0.000168
C4	3	Suv39h2	0.025302	0.00052
C4	4	Suv39h2	0.02568	0.00045
C4	5	Suv39h2	0.026252	0.000576
C4	6	Suv39h2	0.026632	0.000508
C4	7	Suv39h2	0.02648	-9.1e-05
C4	8	Suv39h2	0.02697	-4.7e-05
C4	9	Suv39h2	0.027662	0.000197
C4	10	Suv39h2	0.027241	-0.00067
C4	11	Suv39h2	0.027156	-0.0012
C4	12	Suv39h2	0.027707	-0.0011
C4	13	Suv39h2	0.028061	-0.00119
C4	14	Suv39h2	0.028709	-0.00099
C4	15	Suv39h2	0.02933	-0.00082
C4	16	Suv39h2	0.031503	0.000909
C4	17	Suv39h2	0.033991	0.00295
C4	18	Suv39h2	0.039948	0.00846
C4	19	Suv39h2	0.051719	0.019784
C4	20	Suv39h2	0.0734	0.041019
C4	21	Suv39h2	0.112566	0.079737
C4	22	Suv39h2	0.18674	0.153464
C4	23	Suv39h2	0.311231	0.277508
C4	24	Suv39h2	0.502294	0.468124
C4	25	Suv39h2	0.750232	0.715615
C4	26	Suv39h2	0.999524	0.96446
C4	27	Suv39h2	1.18477	1.14926
C4	28	Suv39h2	1.29735	1.26139
C4	29	Suv39h2	1.37044	1.33403
C4	30	Suv39h2	1.41602	1.37917
C4	31	Suv39h2	1.44803	1.41073
C4	32	Suv39h2	1.47162	1.43388
C4	33	Suv39h2	1.49001	1.45181
C4	34	Suv39h2	1.50172	1.46307
C4	35	Suv39h2	1.51625	1.47716
C4	36	Suv39h2	1.52369	1.48416
C4	37	Suv39h2	1.53049	1.49051
C4	38	Suv39h2	1.53709	1.49666
C4	39	Suv39h2	1.53811	1.49724
C4	40	Suv39h2	1.53948	1.49816
C5	1	Suv39h2	0.023372	-0.00076
C5	2	Suv39h2	0.024574	-2.9e-05
C5	3	Suv39h2	0.025979	0.000902
C5	4	Suv39h2	0.025533	-1.7e-05
C5	5	Suv39h2	0.026331	0.000308
C5	6	Suv39h2	0.027156	0.000659
C5	7	Suv39h2	0.027309	0.000339
C5	8	Suv39h2	0.027629	0.000186
C5	9	Suv39h2	0.02768	-0.00024
C5	10	Suv39h2	0.02786	-0.00053
C5	11	Suv39h2	0.028286	-0.00058
C5	12	Suv39h2	0.028028	-0.00131
C5	13	Suv39h2	0.028356	-0.00145
C5	14	Suv39h2	0.028268	-0.00202
C5	15	Suv39h2	0.029745	-0.00101
C5	16	Suv39h2	0.032327	0.001096
C5	17	Suv39h2	0.035368	0.003664
C5	18	Suv39h2	0.04101	0.008833
C5	19	Suv39h2	0.052821	0.02017
C5	20	Suv39h2	0.076009	0.042885
C5	21	Suv39h2	0.117416	0.083818
C5	22	Suv39h2	0.19561	0.161539
C5	23	Suv39h2	0.325126	0.290582
C5	24	Suv39h2	0.523121	0.488103
C5	25	Suv39h2	0.770429	0.734938
C5	26	Suv39h2	1.01215	0.976184
C5	27	Suv39h2	1.18734	1.1509
C5	28	Suv39h2	1.29384	1.25693
C5	29	Suv39h2	1.36185	1.32447
C5	30	Suv39h2	1.40221	1.36435
C5	31	Suv39h2	1.43714	1.39881
C5	32	Suv39h2	1.45568	1.41688
C5	33	Suv39h2	1.47431	1.43503
C5	34	Suv39h2	1.48627	1.44651
C5	35	Suv39h2	1.49969	1.45946
C5	36	Suv39h2	1.50515	1.46445
C5	37	Suv39h2	1.51176	1.47059
C5	38	Suv39h2	1.51627	1.47463
C5	39	Suv39h2	1.51662	1.4745
C5	40	Suv39h2	1.52095	1.47836
C6	1	Suv39h2	0.021595	-0.00117
C6	2	Suv39h2	0.022956	-0.00022
C6	3	Suv39h2	0.024119	0.000528
C6	4	Suv39h2	0.02429	0.000284
C6	5	Suv39h2	0.024235	-0.00019
C6	6	Suv39h2	0.025551	0.000716
C6	7	Suv39h2	0.025266	1.53e-05
C6	8	Suv39h2	0.025818	0.000153
C6	9	Suv39h2	0.026329	0.00025
C6	10	Suv39h2	0.026095	-0.0004
C6	11	Suv39h2	0.026323	-0.00059
C6	12	Suv39h2	0.026645	-0.00068
C6	13	Suv39h2	0.026644	-0.00109
C6	14	Suv39h2	0.02675	-0.0014
C6	15	Suv39h2	0.027297	-0.00127
C6	16	Suv39h2	0.029575	0.000592
C6	17	Suv39h2	0.032481	0.003083
C6	18	Suv39h2	0.038745	0.008932
C6	19	Suv39h2	0.051317	0.02109
C6	20	Suv39h2	0.073546	0.042904
C6	21	Suv39h2	0.115788	0.084732
C6	22	Suv39h2	0.192817	0.161345
C6	23	Suv39h2	0.3241	0.292213
C6	24	Suv39h2	0.521779	0.489478
C6	25	Suv39h2	0.765488	0.732772
C6	26	Suv39h2	1.0009	0.967771
C6	27	Suv39h2	1.17037	1.13682
C6	28	Suv39h2	1.27552	1.24156
C6	29	Suv39h2	1.3376	1.30322
C6	30	Suv39h2	1.37844	1.34365
C6	31	Suv39h2	1.40954	1.37433
C6	32	Suv39h2	1.4302	1.39458
C6	33	Suv39h2	1.44785	1.41182
C6	34	Suv39h2	1.45848	1.42203
C6	35	Suv39h2	1.47179	1.43493
C6	36	Suv39h2	1.47612	1.43884
C6	37	Suv39h2	1.48497	1.44727
C6	38	Suv39h2	1.48793	1.44982
C6	39	Suv39h2	1.48984	1.45132
C6	40	Suv39h2	1.49218	1.45324
C7	1	Hp1	0.018501	-0.00046
C7	2	Hp1	0.020245	0.000813
C7	3	Hp1	0.020407	0.0005
C7	4	Hp1	0.021272	0.000892
C7	5	Hp1	0.021689	0.000834
C7	6	Hp1	0.021745	0.000416
C7	7	Hp1	0.022396	0.000593
C7	8	Hp1	0.022277	-3.9e-07
C7	9	Hp1	0.022581	-0.00017
C7	10	Hp1	0.022496	-0.00073
C7	11	Hp1	0.022795	-0.00091
C7	12	Hp1	0.023124	-0.00105
C7	13	Hp1	0.022784	-0.00186
C7	14	Hp1	0.02342	-0.0017
C7	15	Hp1	0.023713	-0.00188
C7	16	Hp1	0.025066	-0.00101
C7	17	Hp1	0.028018	0.001472
C7	18	Hp1	0.031627	0.004607
C7	19	Hp1	0.040098	0.012604
C7	20	Hp1	0.056679	0.028711
C7	21	Hp1	0.087315	0.058872
C7	22	Hp1	0.144745	0.115829
C7	23	Hp1	0.244855	0.215464
C7	24	Hp1	0.408211	0.378345
C7	25	Hp1	0.628622	0.598282
C7	26	Hp1	0.870442	0.839629
C7	27	Hp1	1.06409	1.0328
C7	28	Hp1	1.19589	1.16412
C7	29	Hp1	1.27874	1.2465
C7	30	Hp1	1.32631	1.2936
C7	31	Hp1	1.35198	1.3188
C7	32	Hp1	1.36353	1.32987
C7	33	Hp1	1.36688	1.33275
C7	34	Hp1	1.36797	1.33337
C7	35	Hp1	1.36991	1.33482
C7	36	Hp1	1.37126	1.33571
C7	37	Hp1	1.37157	1.33554
C7	38	Hp1	1.37278	1.33628
C7	39	Hp1	1.37181	1.33483
C7	40	Hp1	1.37123	1.33377
C8	1	Hp1	0.015788	-0.00056
C8	2	Hp1	0.017157	0.000319
C8	3	Hp1	0.018179	0.00085
C8	4	Hp1	0.017954	0.000134
C8	5	Hp1	0.019639	0.001327
C8	6	Hp1	0.019575	0.000772
C8	7	Hp1	0.019616	0.000321
C8	8	Hp1	0.019874	8.82e-05
C8	9	Hp1	0.020238	-4e-05
C8	10	Hp1	0.019731	-0.00104
C8	11	Hp1	0.020389	-0.00087
C8	12	Hp1	0.020289	-0.00146
C8	13	Hp1	0.020378	-0.00187
C8	14	Hp1	0.020718	-0.00202
C8	15	Hp1	0.021873	-0.00135
C8	16	Hp1	0.022933	-0.00078
C8	17	Hp1	0.025205	0.000996
C8	18	Hp1	0.029639	0.00494
C8	19	Hp1	0.038812	0.013621
C8	20	Hp1	0.053853	0.02817
C8	21	Hp1	0.086288	0.060114
C8	22	Hp1	0.145052	0.118387
C8	23	Hp1	0.247628	0.220472
C8	24	Hp1	0.414413	0.386765
C8	25	Hp1	0.637532	0.609393
C8	26	Hp1	0.878351	0.84972
C8	27	Hp1	1.0718	1.04267
C8	28	Hp1	1.20152	1.17191
C8	29	Hp1	1.28118	1.25107
C8	30	Hp1	1.32671	1.29611
C8	31	Hp1	1.3552	1.32411
C8	32	Hp1	1.36614	1.33456
C8	33	Hp1	1.37062	1.33855
C8	34	Hp1	1.3711	1.33854
C8	35	Hp1	1.37285	1.3398
C8	36	Hp1	1.37461	1.34107
C8	37	Hp1	1.37396	1.33993
C8	38	Hp1	1.37346	1.33893
C8	39	Hp1	1.37246	1.33744
C8	40	Hp1	1.37088	1.33537
C9	1	Hp1	0.016091	-0.00053
C9	2	Hp1	0.01813	0.000981
C9	3	Hp1	0.018309	0.00063
C9	4	Hp1	0.019196	0.000988
C9	5	Hp1	0.019555	0.000817
C9	6	Hp1	0.019607	0.000339
C9	7	Hp1	0.019563	-0.00024
C9	8	Hp1	0.020341	1.28e-05
C9	9	Hp1	0.020489	-0.00037
C9	10	Hp1	0.021572	0.000184
C9	11	Hp1	0.020965	-0.00095
C9	12	Hp1	0.021377	-0.00107
C9	13	Hp1	0.021227	-0.00175
C9	14	Hp1	0.021767	-0.00174
C9	15	Hp1	0.02234	-0.0017
C9	16	Hp1	0.024026	-0.00054
C9	17	Hp1	0.026423	0.001325
C9	18	Hp1	0.029691	0.004063
C9	19	Hp1	0.038897	0.01274
C9	20	Hp1	0.055608	0.02892
C9	21	Hp1	0.085927	0.058709
C9	22	Hp1	0.144096	0.116349
C9	23	Hp1	0.246944	0.218667
C9	24	Hp1	0.410549	0.381742
C9	25	Hp1	0.635439	0.606102
C9	26	Hp1	0.879024	0.849157
C9	27	Hp1	1.07753	1.04713
C9	28	Hp1	1.21447	1.18354
C9	29	Hp1	1.29911	1.26765
C9	30	Hp1	1.34637	1.31438
C9	31	Hp1	1.37715	1.34463
C9	32	Hp1	1.38716	1.35411
C9	33	Hp1	1.39213	1.35855
C9	34	Hp1	1.39447	1.36036
C9	35	Hp1	1.39388	1.35925
C9	36	Hp1	1.39542	1.36025
C9	37	Hp1	1.39494	1.35924
C9	38	Hp1	1.39556	1.35933
C9	39	Hp1	1.39516	1.35841
C9	40	Hp1	1.39418	1.35689
C10	1
C10	2
C10	3
C10	4
C10	5
C10	6
C10	7
C10	8
C10	9
C10	10
C10	11
C10	12
C10	13
C10	14
C10	15
C10	16
C10	17
C10	18
C10	19
C10	20
C10	21
C10	22
C10	23
C10	24
C10	25
C10	26
C10	27
C10	28
C10	29
C10	30
C10	31
C10	32
C10	33
C10	34
C10	35
C10	36
C10	37
C10	38
C10	39
C10	40
C11	1	Atrx	0.072428	-0.00532
C11	2	Atrx	0.074335	-0.00354
C11	3	Atrx	0.076034	-0.00196
C11	4	Atrx	0.076567	-0.00155
C11	5	Atrx	0.076799	-0.00144
C11	6	Atrx	0.077551	-0.00081
C11	7	Atrx	0.078655	0.000173
C11	8	Atrx	0.079798	0.001194
C11	9	Atrx	0.0796	0.000874
C11	10	Atrx	0.079449	0.000601
C11	11	Atrx	0.079646	0.000676
C11	12	Atrx	0.079435	0.000343
C11	13	Atrx	0.080169	0.000955
C11	14	Atrx	0.080527	0.001191
C11	15	Atrx	0.080478	0.001021
C11	16	Atrx	0.079543	-3.6e-05
C11	17	Atrx	0.080952	0.001251
C11	18	Atrx	0.081165	0.001342
C11	19	Atrx	0.080314	0.000369
C11	20	Atrx	0.081374	0.001308
C11	21	Atrx	0.080205	1.65e-05
C11	22	Atrx	0.080675	0.000365
C11	23	Atrx	0.080173	-0.00026
C11	24	Atrx	0.079861	-0.00069
C11	25	Atrx	0.08052	-0.00015
C11	26	Atrx	0.080348	-0.00045
C11	27	Atrx	0.079126	-0.00179
C11	28	Atrx	0.079627	-0.00141
C11	29	Atrx	0.079645	-0.00152
C11	30	Atrx	0.080375	-0.00091
C11	31	Atrx	0.080046	-0.00136
C11	32	Atrx	0.080064	-0.00146
C11	33	Atrx	0.081474	-0.00018
C11	34	Atrx	0.083105	0.001333
C11	35	Atrx	0.084867	0.002974
C11	36	Atrx	0.090408	0.008393
C11	37	Atrx	0.100949	0.018812
C11	38	Atrx	0.120349	0.03809
C11	39	Atrx	0.158686	0.076305
C11	40	Atrx	0.227826	0.145323
C12	1	Atrx	0.075447	-0.00297
C12	2	Atrx	0.075436	-0.00313
C12	3	Atrx	0.075646	-0.00308
C12	4	Atrx	0.078316	-0.00056
C12	5	Atrx	0.077834	-0.0012
C12	6	Atrx	0.079087	-0.0001
C12	7	Atrx	0.079963	0.00062
C12	8	Atrx	0.080396	0.000899
C12	9	Atrx	0.080649	0.000997
C12	10	Atrx	0.081218	0.001411
C12	11	Atrx	0.080515	0.000553
C12	12	Atrx	0.081987	0.001871
C12	13	Atrx	0.082528	0.002257
C12	14	Atrx	0.080302	-0.00012
C12	15	Atrx	0.081551	0.00097
C12	16	Atrx	0.082315	0.00158
C12	17	Atrx	0.080669	-0.00022
C12	18	Atrx	0.08111	6.43e-05
C12	19	Atrx	0.080406	-0.00079
C12	20	Atrx	0.081199	-0.00016
C12	21	Atrx	0.080921	-0.00059
C12	22	Atrx	0.08107	-0.00059
C12	23	Atrx	0.081285	-0.00053
C12	24	Atrx	0.080868	-0.00111
C12	25	Atrx	0.082443	0.000314
C12	26	Atrx	0.081546	-0.00074
C12	27	Atrx	0.081411	-0.00103
C12	28	Atrx	0.080119	-0.00247
C12	29	Atrx	0.080966	-0.00178
C12	30	Atrx	0.080858	-0.00204
C12	31	Atrx	0.081637	-0.00142
C12	32	Atrx	0.0823	-0.00091
C12	33	Atrx	0.085508	0.00214
C12	34	Atrx	0.089303	0.005781
C12	35	Atrx	0.09669	0.013013
C12	36	Atrx	0.111602	0.027771
C12	37	Atrx	0.142459	0.058473
C12	38	Atrx	0.199801	0.11566
C12	39	Atrx	0.301584	0.217288
C12	40	Atrx	0.465281	0.38083
D1	1
D1	2
D1	3
D1	4
D1	5
D1	6
D1	7
D1	8
D1	9
D1	10
D1	11
D1	12
D1	13
D1	14
D1	15
D1	16
D1	17
D1	18
D1	19
D1	20
D1	21
D1	22
D1	23
D1	24
D1	25
D1	26
D1	27
D1	28
D1	29
D1	30
D1	31
D1	32
D1	33
D1	34
D1	35
D1	36
D1	37
D1	38
D1	39
D1	40
D2	1
D2	2
D2	3
D2	4
D2	5
D2	6
D2	7
D2	8
D2	9
D2	10
D2	11
D2	12
D2	13
D2	14
D2	15
D2	16
D2	17
D2	18
D2	19
D2	20
D2	21
D2	22
D2	23
D2	24
D2	25
D2	26
D2	27
D2	28
D2	29
D2	30
D2	31
D2	32
D2	33
D2	34
D2	35
D2	36
D2	37
D2	38
D2	39
D2	40
D3	1	Daxx	0.044381	8.49e-05
D3	2	Daxx	0.043316	-0.00112
D3	3	Daxx	0.044711	0.000144
D3	4	Daxx	0.044385	-0.00032
D3	5	Daxx	0.043926	-0.00091
D3	6	Daxx	0.044705	-0.00027
D3	7	Daxx	0.046696	0.001584
D3	8	Daxx	0.044733	-0.00051
D3	9	Daxx	0.046298	0.000914
D3	10	Daxx	0.046546	0.001026
D3	11	Daxx	0.046818	0.001162
D3	12	Daxx	0.046139	0.000347
D3	13	Daxx	0.045609	-0.00032
D3	14	Daxx	0.046521	0.000457
D3	15	Daxx	0.046775	0.000575
D3	16	Daxx	0.045892	-0.00044
D3	17	Daxx	0.047043	0.000571
D3	18	Daxx	0.045931	-0.00068
D3	19	Daxx	0.045818	-0.00093
D3	20	Daxx	0.046955	7.48e-05
D3	21	Daxx	0.046647	-0.00037
D3	22	Daxx	0.045874	-0.00128
D3	23	Daxx	0.046536	-0.00075
D3	24	Daxx	0.046051	-0.00137
D3	25	Daxx	0.045797	-0.00176
D3	26	Daxx	0.045738	-0.00196
D3	27	Daxx	0.046821	-0.00101
D3	28	Daxx	0.047263	-0.00071
D3	29	Daxx	0.047985	-0.00012
D3	30	Daxx	0.049747	0.001508
D3	31	Daxx	0.053721	0.005346
D3	32	Daxx	0.059385	0.010873
D3	33	Daxx	0.072858	0.02421
D3	34	Daxx	0.099643	0.050859
D3	35	Daxx	0.149447	0.100527
D3	36	Daxx	0.236926	0.18787
D3	37	Daxx	0.380445	0.331253
D3	38	Daxx	0.583672	0.534344
D3	39	Daxx	0.810432	0.760969
D3	40	Daxx	1.00655	0.956947
D4	1	H3a	0.038418	-0.00105
D4	2	H3a	0.040825	0.000722
D4	3	H3a	0.041163	0.000422
D4	4	H3a	0.041537	0.000157
D4	5	H3a	0.042996	0.000977
D4	6	H3a	0.042703	4.66e-05
D4	7	H3a	0.043839	0.000544
D4	8	H3a	0.044404	0.000471
D4	9	H3a	0.043909	-0.00066
D4	10	H3a	0.044071	-0.00114
D4	11	H3a	0.045033	-0.00081
D4	12	H3a	0.045016	-0.00147
D4	13	H3a	0.045579	-0.00155
D4	14	H3a	0.046752	-0.00101
D4	15	H3a	0.049243	0.000842
D4	16	H3a	0.052224	0.003185
D4	17	H3a	0.059403	0.009725
D4	18	H3a	0.072926	0.022609
D4	19	H3a	0.099384	0.04843
D4	20	H3a	0.145276	0.093683
D4	21	H3a	0.225663	0.173432
D4	22	H3a	0.358118	0.305248
D4	23	H3a	0.546194	0.492686
D4	24	H3a	0.767298	0.713151
D4	25	H3a	0.972828	0.918044
D4	26	H3a	1.12815	1.07273
D4	27	H3a	1.23413	1.17806
D4	28	H3a	1.29936	1.24266
D4	29	H3a	1.33671	1.27938
D4	30	H3a	1.35553	1.29755
D4	31	H3a	1.36416	1.30554
D4	32	H3a	1.36855	1.3093
D4	33	H3a	1.36983	1.30994
D4	34	H3a	1.37103	1.31051
D4	35	H3a	1.37353	1.31236
D4	36	H3a	1.37312	1.31132
D4	37	H3a	1.37218	1.30974
D4	38	H3a	1.37471	1.31163
D4	39	H3a	1.37068	1.30696
D4	40	H3a	1.37149	1.30713
D5	1	H3a	0.036108	-0.00123
D5	2	H3a	0.038401	0.00048
D5	3	H3a	0.038867	0.000361
D5	4	H3a	0.03991	0.000819
D5	5	H3a	0.040545	0.000869
D5	6	H3a	0.040607	0.000346
D5	7	H3a	0.04075	-9.6e-05
D5	8	H3a	0.041443	1.16e-05
D5	9	H3a	0.041584	-0.00043
D5	10	H3a	0.04158	-0.00102
D5	11	H3a	0.041784	-0.0014
D5	12	H3a	0.042389	-0.00138
D5	13	H3a	0.043109	-0.00125
D5	14	H3a	0.043945	-0.001
D5	15	H3a	0.046177	0.000651
D5	16	H3a	0.049628	0.003517
D5	17	H3a	0.056514	0.009818
D5	18	H3a	0.070538	0.023258
D5	19	H3a	0.097864	0.049998
D5	20	H3a	0.145202	0.096751
D5	21	H3a	0.228329	0.179293
D5	22	H3a	0.361718	0.312097
D5	23	H3a	0.552463	0.502257
D5	24	H3a	0.773241	0.722451
D5	25	H3a	0.974017	0.922641
D5	26	H3a	1.12668	1.07472
D5	27	H3a	1.22756	1.17501
D5	28	H3a	1.28786	1.23473
D5	29	H3a	1.32572	1.27201
D5	30	H3a	1.34421	1.28991
D5	31	H3a	1.35501	1.30013
D5	32	H3a	1.35512	1.29965
D5	33	H3a	1.35861	1.30255
D5	34	H3a	1.35789	1.30125
D5	35	H3a	1.35905	1.30182
D5	36	H3a	1.3587	1.30089
D5	37	H3a	1.35813	1.29973
D5	38	H3a	1.35912	1.30013
D5	39	H3a	1.35759	1.29803
D5	40	H3a	1.35828	1.29812
D6	1	H3a	0.033007	-0.00126
D6	2	H3a	0.036325	0.001395
D6	3	H3a	0.035999	0.00041
D6	4	H3a	0.03675	0.000501
D6	5	H3a	0.037378	0.00047
D6	6	H3a	0.038116	0.00055
D6	7	H3a	0.038253	2.75e-05
D6	8	H3a	0.039258	0.000373
D6	9	H3a	0.038595	-0.00095
D6	10	H3a	0.039311	-0.00089
D6	11	H3a	0.039464	-0.0014
D6	12	H3a	0.041348	-0.00017
D6	13	H3a	0.041499	-0.00068
D6	14	H3a	0.041042	-0.0018
D6	15	H3a	0.043588	8.83e-05
D6	16	H3a	0.047636	0.003477
D6	17	H3a	0.054543	0.009725
D6	18	H3a	0.069008	0.02353
D6	19	H3a	0.094808	0.048671
D6	20	H3a	0.141591	0.094795
D6	21	H3a	0.223805	0.176349
D6	22	H3a	0.359034	0.310919
D6	23	H3a	0.546797	0.498023
D6	24	H3a	0.761885	0.712451
D6	25	H3a	0.956231	0.906138
D6	26	H3a	1.10485	1.0541
D6	27	H3a	1.19783	1.14642
D6	28	H3a	1.25645	1.20438
D6	29	H3a	1.2934	1.24067
D6	30	H3a	1.31444	1.26106
D6	31	H3a	1.32052	1.26647
D6	32	H3a	1.32418	1.26947
D6	33	H3a	1.32607	1.2707
D6	34	H3a	1.32412	1.26809
D6	35	H3a	1.32522	1.26853
D6	36	H3a	1.32694	1.2696
D6	37	H3a	1.32354	1.26553
D6	38	H3a	1.32426	1.2656
D6	39	H3a	1.32076	1.26144
D6	40	H3a	1.32437	1.26439
D7	1	H3b	0.027877	-0.00114
D7	2	H3b	0.029101	-0.00041
D7	3	H3b	0.029813	-0.0002
D7	4	H3b	0.031112	0.000611
D7	5	H3b	0.031911	0.000917
D7	6	H3b	0.031914	0.000426
D7	7	H3b	0.031937	-4.4e-05
D7	8	H3b	0.03253	5.51e-05
D7	9	H3b	0.032324	-0.00064
D7	10	H3b	0.032776	-0.00069
D7	11	H3b	0.032671	-0.00128
D7	12	H3b	0.033387	-0.00106
D7	13	H3b	0.033844	-0.0011
D7	14	H3b	0.035824	0.00039
D7	15	H3b	0.03854	0.002612
D7	16	H3b	0.045842	0.009421
D7	17	H3b	0.056256	0.019342
D7	18	H3b	0.078719	0.041311
D7	19	H3b	0.119269	0.081368
D7	20	H3b	0.191322	0.152928
D7	21	H3b	0.311564	0.272676
D7	22	H3b	0.486887	0.447506
D7	23	H3b	0.686476	0.646602
D7	24	H3b	0.862693	0.822326
D7	25	H3b	0.986184	0.945323
D7	26	H3b	1.08133	1.03998
D7	27	H3b	1.15187	1.11002
D7	28	H3b	1.20711	1.16477
D7	29	H3b	1.25141	1.20857
D7	30	H3b	1.28587	1.24254
D7	31	H3b	1.31085	1.26702
D7	32	H3b	1.33181	1.2875
D7	33	H3b	1.34928	1.30448
D7	34	H3b	1.36009	1.31479
D7	35	H3b	1.37095	1.32515
D7	36	H3b	1.37889	1.3326
D7	37	H3b	1.3868	1.34002
D7	38	H3b	1.39148	1.34421
D7	39	H3b	1.39383	1.34606
D7	40	H3b	1.39633	1.34807
D8	1	H3b	0.031837	-0.00093
D8	2	H3b	0.033183	-0.00012
D8	3	H3b	0.033579	-0.00025
D8	4	H3b	0.034685	0.000322
D8	5	H3b	0.035614	0.00072
D8	6	H3b	0.035742	0.000316
D8	7	H3b	0.036454	0.000496
D8	8	H3b	0.037181	0.000692
D8	9	H3b	0.036247	-0.00077
D8	10	H3b	0.036604	-0.00095
D8	11	H3b	0.036889	-0.00119
D8	12	H3b	0.037652	-0.00096
D8	13	H3b	0.037831	-0.00132
D8	14	H3b	0.039979	0.000301
D8	15	H3b	0.042807	0.002598
D8	16	H3b	0.049885	0.009145
D8	17	H3b	0.061094	0.019822
D8	18	H3b	0.083854	0.04205
D8	19	H3b	0.126378	0.084043
D8	20	H3b	0.200099	0.157232
D8	21	H3b	0.324107	0.280709
D8	22	H3b	0.504311	0.460382
D8	23	H3b	0.7097	0.665238
D8	24	H3b	0.887783	0.84279
D8	25	H3b	1.01209	0.96657
D8	26	H3b	1.11034	1.06428
D8	27	H3b	1.18014	1.13355
D8	28	H3b	1.23728	1.19016
D8	29	H3b	1.27885	1.2312
D8	30	H3b	1.31014	1.26196
D8	31	H3b	1.34159	1.29287
D8	32	H3b	1.3602	1.31096
D8	33	H3b	1.37781	1.32804
D8	34	H3b	1.39013	1.33983
D8	35	H3b	1.40257	1.35173
D8	36	H3b	1.41221	1.36084
D8	37	H3b	1.42143	1.36953
D8	38	H3b	1.42659	1.37416
D8	39	H3b	1.42977	1.37681
D8	40	H3b	1.43217	1.37868
D9	1	H3b	0.033776	-0.00053
D9	2	H3b	0.034738	-0.00011
D9	3	H3b	0.035371	-1.8e-05
D9	4	H3b	0.036239	0.000309
D9	5	H3b	0.037013	0.000541
D9	6	H3b	0.037608	0.000596
D9	7	H3b	0.037944	0.00039
D9	8	H3b	0.037814	-0.00028
D9	9	H3b	0.038569	-6.7e-05
D9	10	H3b	0.038315	-0.00086
D9	11	H3b	0.038563	-0.00116
D9	12	H3b	0.038895	-0.00136
D9	13	H3b	0.039767	-0.00103
D9	14	H3b	0.041724	0.000382
D9	15	H3b	0.044446	0.002563
D9	16	H3b	0.050615	0.008191
D9	17	H3b	0.062169	0.019204
D9	18	H3b	0.084119	0.040612
D9	19	H3b	0.123647	0.079599
D9	20	H3b	0.195823	0.151235
D9	21	H3b	0.316392	0.271263
D9	22	H3b	0.493859	0.448188
D9	23	H3b	0.702265	0.656053
D9	24	H3b	0.883547	0.836794
D9	25	H3b	1.01209	0.964796
D9	26	H3b	1.11394	1.06611
D9	27	H3b	1.19156	1.14319
D9	28	H3b	1.25157	1.20265
D9	29	H3b	1.29818	1.24872
D9	30	H3b	1.33121	1.28121
D9	31	H3b	1.36357	1.31303
D9	32	H3b	1.38581	1.33473
D9	33	H3b	1.40405	1.35243
D9	34	H3b	1.4186	1.36643
D9	35	H3b	1.43468	1.38198
D9	36	H3b	1.44502	1.39177
D9	37	H3b	1.45348	1.39969
D9	38	H3b	1.45886	1.40453
D9	39	H3b	1.46308	1.40821
D9	40	H3b	1.46649	1.41108
D10	1
D10	2
D10	3
D10	4
D10	5
D10	6
D10	7
D10	8
D10	9
D10	10
D10	11
D10	12
D10	13
D10	14
D10	15
D10	16
D10	17
D10	18
D10	19
D10	20
D10	21
D10	22
D10	23
D10	24
D10	25
D10	26
D10	27
D10	28
D10	29
D10	30
D10	31
D10	32
D10	33
D10	34
D10	35
D10	36
D10	37
D10	38
D10	39
D10	40
D11	1
D11	2
D11	3
D11	4
D11	5
D11	6
D11	7
D11	8
D11	9
D11	10
D11	11
D11	12
D11	13
D11	14
D11	15
D11	16
D11	17
D11	18
D11	19
D11	20
D11	21
D11	22
D11	23
D11	24
D11	25
D11	26
D11	27
D11	28
D11	29
D11	30
D11	31
D11	32
D11	33
D11	34
D11	35
D11	36
D11	37
D11	38
D11	39
D11	40
D12	1
D12	2
D12	3
D12	4
D12	5
D12	6
D12	7
D12	8
D12	9
D12	10
D12	11
D12	12
D12	13
D12	14
D12	15
D12	16
D12	17
D12	18
D12	19
D12	20
D12	21
D12	22
D12	23
D12	24
D12	25
D12	26
D12	27
D12	28
D12	29
D12	30
D12	31
D12	32
D12	33
D12	34
D12	35
D12	36
D12	37
D12	38
D12	39
D12	40
E1	1	Hprt	0.026263	-0.00816
E1	2	Hprt	0.029821	-0.0052
E1	3	Hprt	0.031874	-0.00375
E1	4	Hprt	0.034586	-0.00164
E1	5	Hprt	0.036571	-0.00026
E1	6	Hprt	0.037702	0.00027
E1	7	Hprt	0.039703	0.001669
E1	8	Hprt	0.040243	0.001607
E1	9	Hprt	0.041666	0.002427
E1	10	Hprt	0.040784	0.000944
E1	11	Hprt	0.041074	0.000631
E1	12	Hprt	0.042785	0.00174
E1	13	Hprt	0.04329	0.001643
E1	14	Hprt	0.04224	-8.9e-06
E1	15	Hprt	0.042902	5.12e-05
E1	16	Hprt	0.041791	-0.00166
E1	17	Hprt	0.041884	-0.00217
E1	18	Hprt	0.043123	-0.00153
E1	19	Hprt	0.044516	-0.00074
E1	20	Hprt	0.045394	-0.00047
E1	21	Hprt	0.047724	0.00126
E1	22	Hprt	0.053498	0.006433
E1	23	Hprt	0.064946	0.017279
E1	24	Hprt	0.085849	0.037579
E1	25	Hprt	0.126472	0.0776
E1	26	Hprt	0.200467	0.150994
E1	27	Hprt	0.324163	0.274088
E1	28	Hprt	0.516488	0.46581
E1	29	Hprt	0.764759	0.713479
E1	30	Hprt	1.01319	0.961303
E1	31	Hprt	1.20934	1.15686
E1	32	Hprt	1.33222	1.27914
E1	33	Hprt	1.41177	1.35808
E1	34	Hprt	1.45918	1.40489
E1	35	Hprt	1.49026	1.43537
E1	36	Hprt	1.51235	1.45686
E1	37	Hprt	1.5247	1.46861
E1	38	Hprt	1.5319	1.4752
E1	39	Hprt	1.53653	1.47923
E1	40	Hprt	1.53405	1.47615
E2	1	Hprt	0.01792	-5.8e-06
E2	2	Hprt	0.019416	0.001243
E2	3	Hprt	0.019843	0.001422
E2	4	Hprt	0.019657	0.000989
E2	5	Hprt	0.019212	0.000296
E2	6	Hprt	0.019722	0.000558
E2	7	Hprt	0.019329	-8.2e-05
E2	8	Hprt	0.019031	-0.00063
E2	9	Hprt	0.020232	0.000326
E2	10	Hprt	0.019842	-0.00031
E2	11	Hprt	0.019885	-0.00052
E2	12	Hprt	0.020751	0.000101
E2	13	Hprt	0.019439	-0.00146
E2	14	Hprt	0.019604	-0.00154
E2	15	Hprt	0.020594	-0.0008
E2	16	Hprt	0.020234	-0.00141
E2	17	Hprt	0.020617	-0.00127
E2	18	Hprt	0.021041	-0.00109
E2	19	Hprt	0.021889	-0.00049
E2	20	Hprt	0.023847	0.001217
E2	21	Hprt	0.027573	0.004694
E2	22	Hprt	0.034639	0.011513
E2	23	Hprt	0.046526	0.023152
E2	24	Hprt	0.068204	0.044582
E2	25	Hprt	0.112552	0.088684
E2	26	Hprt	0.19134	0.167224
E2	27	Hprt	0.323938	0.299573
E2	28	Hprt	0.525409	0.500797
E2	29	Hprt	0.782978	0.758119
E2	30	Hprt	1.032	1.00689
E2	31	Hprt	1.22968	1.20432
[truncated: 1,849 more rows]

## Sheet: Figure 2d
Figure 2d
Fluorescence intensity mean values of Lsm1_KD
HP1β
Ctrl	Male PN	34.341	42.045	25.529	23.094	46.452	43.201	39.862	55.826	47.572	35.55	40.607
	Female PN	70.348	62.563	55.386	49.085	66.792	73.873	78.99	83.21	65.952	58.053	73.459
Lsm1_KD	Male PN	41.204	48.956	73.507	62.119	64.659	59.386	55.004	35.528	70.582	58.942	40.219	55.662	49.379
	Female PN	67.214	59.6	86.385	71.689	83.549	55.431	68.119	75.485	79.212	72.98	56.992	72.383	65.601
ATRX
Ctrl	Male PN	1.325	2.384	1.846	1.468	1.558	2.731	1.1	3.018	2.375	1.849	2.012	1.748	1.857	1.93
	Female PN	0.823	0.912	0.988	0.542	0.728	1.235	0.351	1.212	0.91	0.883	0.698	0.558	0.992	0.569
Lsm1_KD	Male PN	1.237	1.11	1.675	0.568	1.458	1.394	2.259	0.923	0.627	1.3287	1.468	1.373	2.015
	Female PN	0.784	0.556	0.984	0.228	0.437	0.669	0.893	0.236	0.338	0.87	0.99	0.346	0.638
H3.1/3.2
Ctrl	Male PN	2.112	3.101	1.005	2.393	4.066	0.832	1.821	3.22	2.123	1.458	5.145	2.11	1.839	3.33	2.983	5.013	1.562	2.019	0.832	1.225	1.38	1.552
	Female PN	10.234	15.559	6.437	8.429	18.219	6.764	7.436	11.348	7.345	8.934	7.845	9.936	10.286	11.389	7.918	13.395	6.221	7.378	4.943	6.776	5.96	7.127
Lsm1_KD	Male PN	8.218	14.718	12.015	6.117	5.687	13.251	7.973	9.827	6.21	6.782	17.673	8.94	5.984	8.723	7.349	10.245	5.218	5.11	5.375	5.696	7.435	5.998	12.417
	Female PN	10.447	16.764	12.111	9.191	7.141	13.881	9.034	11.696	6.634	8.045	19.112	9.369	8.951	8.674	8.559	10.814	5.569	6.719	7.803	8.413	9.54	7.316	16.232
H3.3
Ctrl	Male PN	6.349	7.915	5.216	3.998	6.682	7.092	5.669	7.226	6.537	5.116	8.043	5.493	7.268	6.102	5.998	5.228	6.773
	Female PN	2.368	3.496	1.459	1.104	1.994	2.004	0.938	2.485	1.846	0.384	2.938	1.338	0.345	0.839	1.119	1.946	1.486
Lsm1_KD	Male PN	3.597	8.348	5.002	2.049	4.596	3.204	4.322	5.697	5.067	7.432	5.96	3.56	4.618	5.689
	Female PN	1.248	2.586	1.847	0.445	1.583	0.998	0.739	1.478	1.983	2.295	1.595	0.842	1.592	1.89

## Sheet: Figure 3i
Figure 3i
RIP-qPCR validation Amplification Data
Block Type	96fast
Chemistry	SYBR_GREEN
Experiment File Name	D:\DATA\ZJ\20191119.eds
Experiment Run End Time	Not Started
Instrument Type	sds7500fast
Passive Reference	ROX
Well	Cycle	Target Name	Rn	ΔRn
A1	1
A1	2
A1	3
A1	4
A1	5
A1	6
A1	7
A1	8
A1	9
A1	10
A1	11
A1	12
A1	13
A1	14
A1	15
A1	16
A1	17
A1	18
A1	19
A1	20
A1	21
A1	22
A1	23
A1	24
A1	25
A1	26
A1	27
A1	28
A1	29
A1	30
A1	31
A1	32
A1	33
A1	34
A1	35
A1	36
A1	37
A1	38
A1	39
A1	40
A2	1
A2	2
A2	3
A2	4
A2	5
A2	6
A2	7
A2	8
A2	9
A2	10
A2	11
A2	12
A2	13
A2	14
A2	15
A2	16
A2	17
A2	18
A2	19
A2	20
A2	21
A2	22
A2	23
A2	24
A2	25
A2	26
A2	27
A2	28
A2	29
A2	30
A2	31
A2	32
A2	33
A2	34
A2	35
A2	36
A2	37
A2	38
A2	39
A2	40
A3	1
A3	2
A3	3
A3	4
A3	5
A3	6
A3	7
A3	8
A3	9
A3	10
A3	11
A3	12
A3	13
A3	14
A3	15
A3	16
A3	17
A3	18
A3	19
A3	20
A3	21
A3	22
A3	23
A3	24
A3	25
A3	26
A3	27
A3	28
A3	29
A3	30
A3	31
A3	32
A3	33
A3	34
A3	35
A3	36
A3	37
A3	38
A3	39
A3	40
A4	1
A4	2
A4	3
A4	4
A4	5
A4	6
A4	7
A4	8
A4	9
A4	10
A4	11
A4	12
A4	13
A4	14
A4	15
A4	16
A4	17
A4	18
A4	19
A4	20
A4	21
A4	22
A4	23
A4	24
A4	25
A4	26
A4	27
A4	28
A4	29
A4	30
A4	31
A4	32
A4	33
A4	34
A4	35
A4	36
A4	37
A4	38
A4	39
A4	40
A5	1
A5	2
A5	3
A5	4
A5	5
A5	6
A5	7
A5	8
A5	9
A5	10
A5	11
A5	12
A5	13
A5	14
A5	15
A5	16
A5	17
A5	18
A5	19
A5	20
A5	21
A5	22
A5	23
A5	24
A5	25
A5	26
A5	27
A5	28
A5	29
A5	30
A5	31
A5	32
A5	33
A5	34
A5	35
A5	36
A5	37
A5	38
A5	39
A5	40
A6	1
A6	2
A6	3
A6	4
A6	5
A6	6
A6	7
A6	8
A6	9
A6	10
A6	11
A6	12
A6	13
A6	14
A6	15
A6	16
A6	17
A6	18
A6	19
A6	20
A6	21
A6	22
A6	23
A6	24
A6	25
A6	26
A6	27
A6	28
A6	29
A6	30
A6	31
A6	32
A6	33
A6	34
A6	35
A6	36
A6	37
A6	38
A6	39
A6	40
A7	1
A7	2
A7	3
A7	4
A7	5
A7	6
A7	7
A7	8
A7	9
A7	10
A7	11
A7	12
A7	13
A7	14
A7	15
A7	16
A7	17
A7	18
A7	19
A7	20
A7	21
A7	22
A7	23
A7	24
A7	25
A7	26
A7	27
A7	28
A7	29
A7	30
A7	31
A7	32
A7	33
A7	34
A7	35
A7	36
A7	37
A7	38
A7	39
A7	40
A8	1
A8	2
A8	3
A8	4
A8	5
A8	6
A8	7
A8	8
A8	9
A8	10
A8	11
A8	12
A8	13
A8	14
A8	15
A8	16
A8	17
A8	18
A8	19
A8	20
A8	21
A8	22
A8	23
A8	24
A8	25
A8	26
A8	27
A8	28
A8	29
A8	30
A8	31
A8	32
A8	33
A8	34
A8	35
A8	36
A8	37
A8	38
A8	39
A8	40
A9	1
A9	2
A9	3
A9	4
A9	5
A9	6
A9	7
A9	8
A9	9
A9	10
A9	11
A9	12
A9	13
A9	14
A9	15
A9	16
A9	17
A9	18
A9	19
A9	20
A9	21
A9	22
A9	23
A9	24
A9	25
A9	26
A9	27
A9	28
A9	29
A9	30
A9	31
A9	32
A9	33
A9	34
A9	35
A9	36
A9	37
A9	38
A9	39
A9	40
A10	1
A10	2
A10	3
A10	4
A10	5
A10	6
A10	7
A10	8
A10	9
A10	10
A10	11
A10	12
A10	13
A10	14
A10	15
A10	16
A10	17
A10	18
A10	19
A10	20
A10	21
A10	22
A10	23
A10	24
A10	25
A10	26
A10	27
A10	28
A10	29
A10	30
A10	31
A10	32
A10	33
A10	34
A10	35
A10	36
A10	37
A10	38
A10	39
A10	40
A11	1
A11	2
A11	3
A11	4
A11	5
A11	6
A11	7
A11	8
A11	9
A11	10
A11	11
A11	12
A11	13
A11	14
A11	15
A11	16
A11	17
A11	18
A11	19
A11	20
A11	21
A11	22
A11	23
A11	24
A11	25
A11	26
A11	27
A11	28
A11	29
A11	30
A11	31
A11	32
A11	33
A11	34
A11	35
A11	36
A11	37
A11	38
A11	39
A11	40
A12	1
A12	2
A12	3
A12	4
A12	5
A12	6
A12	7
A12	8
A12	9
A12	10
A12	11
A12	12
A12	13
A12	14
A12	15
A12	16
A12	17
A12	18
A12	19
A12	20
A12	21
A12	22
A12	23
A12	24
A12	25
A12	26
A12	27
A12	28
A12	29
A12	30
A12	31
A12	32
A12	33
A12	34
A12	35
A12	36
A12	37
A12	38
A12	39
A12	40
B1	1
B1	2
B1	3
B1	4
B1	5
B1	6
B1	7
B1	8
B1	9
B1	10
B1	11
B1	12
B1	13
B1	14
B1	15
B1	16
B1	17
B1	18
B1	19
B1	20
B1	21
B1	22
B1	23
B1	24
B1	25
B1	26
B1	27
B1	28
B1	29
B1	30
B1	31
B1	32
B1	33
B1	34
B1	35
B1	36
B1	37
B1	38
B1	39
B1	40
B2	1
B2	2
B2	3
B2	4
B2	5
B2	6
B2	7
B2	8
B2	9
B2	10
B2	11
B2	12
B2	13
B2	14
B2	15
B2	16
B2	17
B2	18
B2	19
B2	20
B2	21
B2	22
B2	23
B2	24
B2	25
B2	26
B2	27
B2	28
B2	29
B2	30
B2	31
B2	32
B2	33
B2	34
B2	35
B2	36
B2	37
B2	38
B2	39
B2	40
B3	1
B3	2
B3	3
B3	4
B3	5
B3	6
B3	7
B3	8
B3	9
B3	10
B3	11
B3	12
B3	13
B3	14
B3	15
B3	16
B3	17
B3	18
B3	19
B3	20
B3	21
B3	22
B3	23
B3	24
B3	25
B3	26
B3	27
B3	28
B3	29
B3	30
B3	31
B3	32
B3	33
B3	34
B3	35
B3	36
B3	37
B3	38
B3	39
B3	40
B4	1
B4	2
B4	3
B4	4
B4	5
B4	6
B4	7
B4	8
B4	9
B4	10
B4	11
B4	12
B4	13
B4	14
B4	15
B4	16
B4	17
B4	18
B4	19
B4	20
B4	21
B4	22
B4	23
B4	24
B4	25
B4	26
B4	27
B4	28
B4	29
B4	30
B4	31
B4	32
B4	33
B4	34
B4	35
B4	36
B4	37
B4	38
B4	39
B4	40
B5	1
B5	2
B5	3
B5	4
B5	5
B5	6
B5	7
B5	8
B5	9
B5	10
B5	11
B5	12
B5	13
B5	14
B5	15
B5	16
B5	17
B5	18
B5	19
B5	20
B5	21
B5	22
B5	23
B5	24
B5	25
B5	26
B5	27
B5	28
B5	29
B5	30
B5	31
B5	32
B5	33
B5	34
B5	35
B5	36
B5	37
B5	38
B5	39
B5	40
B6	1
B6	2
B6	3
B6	4
B6	5
B6	6
B6	7
B6	8
B6	9
B6	10
B6	11
B6	12
B6	13
B6	14
B6	15
B6	16
B6	17
B6	18
B6	19
B6	20
B6	21
B6	22
B6	23
B6	24
B6	25
B6	26
B6	27
B6	28
B6	29
B6	30
B6	31
B6	32
B6	33
B6	34
B6	35
B6	36
B6	37
B6	38
B6	39
B6	40
B7	1
B7	2
B7	3
B7	4
B7	5
B7	6
B7	7
B7	8
B7	9
B7	10
B7	11
B7	12
B7	13
B7	14
B7	15
B7	16
B7	17
B7	18
B7	19
B7	20
B7	21
B7	22
B7	23
B7	24
B7	25
B7	26
B7	27
B7	28
B7	29
B7	30
B7	31
B7	32
B7	33
B7	34
B7	35
B7	36
B7	37
B7	38
B7	39
B7	40
B8	1
B8	2
B8	3
B8	4
B8	5
B8	6
B8	7
B8	8
B8	9
B8	10
B8	11
B8	12
B8	13
B8	14
B8	15
B8	16
B8	17
B8	18
B8	19
B8	20
B8	21
B8	22
B8	23
B8	24
B8	25
B8	26
B8	27
B8	28
B8	29
B8	30
B8	31
B8	32
B8	33
B8	34
B8	35
B8	36
B8	37
B8	38
B8	39
B8	40
B9	1
B9	2
B9	3
B9	4
B9	5
B9	6
B9	7
B9	8
B9	9
B9	10
B9	11
B9	12
B9	13
B9	14
B9	15
B9	16
B9	17
B9	18
B9	19
B9	20
B9	21
B9	22
B9	23
B9	24
B9	25
B9	26
B9	27
B9	28
B9	29
B9	30
B9	31
B9	32
B9	33
B9	34
B9	35
B9	36
B9	37
B9	38
B9	39
B9	40
B10	1
B10	2
B10	3
B10	4
B10	5
B10	6
B10	7
B10	8
B10	9
B10	10
B10	11
B10	12
B10	13
B10	14
B10	15
B10	16
B10	17
B10	18
B10	19
B10	20
B10	21
B10	22
B10	23
B10	24
B10	25
B10	26
B10	27
B10	28
B10	29
B10	30
B10	31
B10	32
B10	33
B10	34
B10	35
B10	36
B10	37
B10	38
B10	39
B10	40
B11	1
B11	2
B11	3
B11	4
B11	5
B11	6
B11	7
B11	8
B11	9
B11	10
B11	11
B11	12
B11	13
B11	14
B11	15
B11	16
B11	17
B11	18
B11	19
B11	20
B11	21
B11	22
B11	23
B11	24
B11	25
B11	26
B11	27
B11	28
B11	29
B11	30
B11	31
B11	32
B11	33
B11	34
B11	35
B11	36
B11	37
B11	38
B11	39
B11	40
B12	1
B12	2
B12	3
B12	4
B12	5
B12	6
B12	7
B12	8
B12	9
B12	10
B12	11
B12	12
B12	13
B12	14
B12	15
B12	16
B12	17
B12	18
B12	19
B12	20
B12	21
B12	22
B12	23
B12	24
B12	25
B12	26
B12	27
B12	28
B12	29
B12	30
B12	31
B12	32
B12	33
B12	34
B12	35
B12	36
B12	37
B12	38
B12	39
B12	40
C1	1
C1	2
C1	3
C1	4
C1	5
C1	6
C1	7
C1	8
C1	9
C1	10
C1	11
C1	12
C1	13
C1	14
C1	15
C1	16
C1	17
C1	18
C1	19
C1	20
C1	21
C1	22
C1	23
C1	24
C1	25
C1	26
C1	27
C1	28
C1	29
C1	30
C1	31
C1	32
C1	33
C1	34
C1	35
C1	36
C1	37
C1	38
C1	39
C1	40
C2	1
C2	2
C2	3
C2	4
C2	5
C2	6
C2	7
C2	8
C2	9
C2	10
C2	11
C2	12
C2	13
C2	14
C2	15
C2	16
C2	17
C2	18
C2	19
C2	20
C2	21
C2	22
C2	23
C2	24
C2	25
C2	26
C2	27
C2	28
C2	29
C2	30
C2	31
C2	32
C2	33
C2	34
C2	35
C2	36
C2	37
C2	38
C2	39
C2	40
C3	1
C3	2
C3	3
C3	4
C3	5
C3	6
C3	7
C3	8
C3	9
C3	10
C3	11
C3	12
C3	13
C3	14
C3	15
C3	16
C3	17
C3	18
C3	19
C3	20
C3	21
C3	22
C3	23
C3	24
C3	25
C3	26
C3	27
C3	28
C3	29
C3	30
C3	31
C3	32
C3	33
C3	34
C3	35
C3	36
C3	37
C3	38
C3	39
C3	40
C4	1
C4	2
C4	3
C4	4
C4	5
C4	6
C4	7
C4	8
C4	9
C4	10
C4	11
C4	12
C4	13
C4	14
C4	15
C4	16
C4	17
C4	18
C4	19
C4	20
C4	21
C4	22
C4	23
C4	24
C4	25
C4	26
C4	27
C4	28
C4	29
C4	30
C4	31
C4	32
C4	33
C4	34
C4	35
C4	36
C4	37
C4	38
C4	39
C4	40
C5	1
C5	2
C5	3
C5	4
C5	5
C5	6
C5	7
C5	8
C5	9
C5	10
C5	11
C5	12
C5	13
C5	14
C5	15
C5	16
C5	17
C5	18
C5	19
C5	20
C5	21
C5	22
C5	23
C5	24
C5	25
C5	26
C5	27
C5	28
C5	29
C5	30
C5	31
C5	32
C5	33
C5	34
C5	35
C5	36
C5	37
C5	38
C5	39
C5	40
C6	1
C6	2
C6	3
C6	4
C6	5
C6	6
C6	7
C6	8
C6	9
C6	10
C6	11
C6	12
C6	13
C6	14
C6	15
C6	16
C6	17
C6	18
C6	19
C6	20
C6	21
C6	22
C6	23
C6	24
C6	25
C6	26
C6	27
C6	28
C6	29
C6	30
C6	31
C6	32
C6	33
C6	34
C6	35
C6	36
C6	37
C6	38
C6	39
C6	40
C7	1
C7	2
C7	3
C7	4
C7	5
C7	6
C7	7
C7	8
C7	9
C7	10
C7	11
C7	12
C7	13
C7	14
C7	15
C7	16
C7	17
C7	18
C7	19
C7	20
C7	21
C7	22
C7	23
C7	24
C7	25
C7	26
C7	27
C7	28
C7	29
C7	30
C7	31
C7	32
C7	33
C7	34
C7	35
C7	36
C7	37
C7	38
C7	39
C7	40
C8	1
C8	2
C8	3
C8	4
C8	5
C8	6
C8	7
C8	8
C8	9
C8	10
C8	11
C8	12
C8	13
C8	14
C8	15
C8	16
C8	17
C8	18
C8	19
C8	20
C8	21
C8	22
C8	23
C8	24
C8	25
C8	26
C8	27
C8	28
C8	29
C8	30
C8	31
C8	32
C8	33
C8	34
C8	35
C8	36
C8	37
C8	38
C8	39
C8	40
C9	1
C9	2
C9	3
C9	4
C9	5
C9	6
C9	7
C9	8
C9	9
C9	10
C9	11
C9	12
C9	13
C9	14
C9	15
C9	16
C9	17
C9	18
C9	19
C9	20
C9	21
C9	22
C9	23
C9	24
C9	25
C9	26
C9	27
C9	28
C9	29
C9	30
C9	31
C9	32
C9	33
C9	34
C9	35
C9	36
C9	37
C9	38
C9	39
C9	40
C10	1
C10	2
C10	3
C10	4
C10	5
C10	6
C10	7
C10	8
C10	9
C10	10
C10	11
C10	12
C10	13
C10	14
C10	15
C10	16
C10	17
C10	18
C10	19
C10	20
C10	21
C10	22
C10	23
C10	24
C10	25
C10	26
C10	27
C10	28
C10	29
C10	30
C10	31
C10	32
C10	33
C10	34
C10	35
C10	36
C10	37
C10	38
C10	39
C10	40
C11	1
C11	2
C11	3
C11	4
C11	5
C11	6
C11	7
C11	8
C11	9
C11	10
C11	11
C11	12
C11	13
C11	14
C11	15
C11	16
C11	17
C11	18
C11	19
C11	20
C11	21
C11	22
C11	23
C11	24
C11	25
C11	26
C11	27
C11	28
C11	29
C11	30
C11	31
C11	32
C11	33
C11	34
C11	35
C11	36
C11	37
C11	38
C11	39
C11	40
C12	1
C12	2
C12	3
C12	4
C12	5
C12	6
C12	7
C12	8
C12	9
C12	10
C12	11
C12	12
C12	13
C12	14
C12	15
C12	16
C12	17
C12	18
C12	19
C12	20
C12	21
C12	22
C12	23
C12	24
C12	25
C12	26
C12	27
C12	28
C12	29
C12	30
C12	31
C12	32
C12	33
C12	34
C12	35
C12	36
C12	37
C12	38
C12	39
C12	40
D1	1
D1	2
D1	3
D1	4
D1	5
D1	6
D1	7
D1	8
D1	9
D1	10
D1	11
D1	12
D1	13
D1	14
D1	15
D1	16
D1	17
D1	18
D1	19
D1	20
D1	21
D1	22
D1	23
D1	24
D1	25
D1	26
D1	27
D1	28
D1	29
D1	30
D1	31
D1	32
D1	33
D1	34
D1	35
D1	36
D1	37
D1	38
D1	39
D1	40
D2	1
D2	2
D2	3
D2	4
D2	5
D2	6
D2	7
D2	8
D2	9
D2	10
D2	11
D2	12
D2	13
D2	14
D2	15
D2	16
D2	17
D2	18
D2	19
D2	20
D2	21
D2	22
D2	23
D2	24
D2	25
D2	26
D2	27
D2	28
D2	29
D2	30
D2	31
D2	32
D2	33
D2	34
D2	35
D2	36
D2	37
D2	38
D2	39
D2	40
D3	1
D3	2
D3	3
D3	4
D3	5
D3	6
D3	7
D3	8
D3	9
D3	10
D3	11
D3	12
D3	13
D3	14
D3	15
D3	16
D3	17
D3	18
D3	19
D3	20
D3	21
D3	22
D3	23
D3	24
D3	25
D3	26
D3	27
D3	28
D3	29
D3	30
D3	31
D3	32
D3	33
D3	34
D3	35
D3	36
D3	37
D3	38
D3	39
D3	40
D4	1
D4	2
D4	3
D4	4
D4	5
D4	6
D4	7
D4	8
D4	9
D4	10
D4	11
D4	12
D4	13
D4	14
D4	15
D4	16
D4	17
D4	18
D4	19
D4	20
D4	21
D4	22
D4	23
D4	24
D4	25
D4	26
D4	27
D4	28
D4	29
D4	30
D4	31
D4	32
D4	33
D4	34
D4	35
D4	36
D4	37
D4	38
D4	39
D4	40
D5	1
D5	2
D5	3
D5	4
D5	5
D5	6
D5	7
D5	8
D5	9
D5	10
D5	11
D5	12
D5	13
D5	14
D5	15
D5	16
D5	17
D5	18
D5	19
D5	20
D5	21
D5	22
D5	23
D5	24
D5	25
D5	26
D5	27
D5	28
D5	29
D5	30
D5	31
D5	32
D5	33
D5	34
D5	35
D5	36
D5	37
D5	38
D5	39
D5	40
D6	1
D6	2
D6	3
D6	4
D6	5
D6	6
D6	7
D6	8
D6	9
D6	10
D6	11
D6	12
D6	13
D6	14
D6	15
D6	16
D6	17
D6	18
D6	19
D6	20
D6	21
D6	22
D6	23
D6	24
D6	25
D6	26
D6	27
D6	28
D6	29
D6	30
D6	31
D6	32
D6	33
D6	34
D6	35
D6	36
D6	37
D6	38
D6	39
D6	40
D7	1	Min	0.801885	-0.0421218
D7	2	Min	0.837104	-0.0119911
D7	3	Min	0.852418	-0.00176674
D7	4	Min	0.85644	-0.00283362
D7	5	Min	0.863275	-0.00108752
D7	6	Min	0.871683	0.00223118
D7	7	Min	0.88108	0.00653909
D7	8	Min	0.884177	0.00454702
D7	9	Min	0.885442	0.000723661
D7	10	Min	0.889604	-0.000203271
D7	11	Min	0.893178	-0.00171826
D7	12	Min	0.899331	-0.000654995
D7	13	Min	0.902544	-0.00253048
D7	14	Min	0.907697	-0.00246648
D7	15	Min	0.912453	-0.00280005
D7	16	Min	0.919904	-0.000437757
D7	17	Min	0.923356	-0.002075
D7	18	Min	0.930045	-0.000474991
D7	19	Min	0.936413	0.00080476
D7	20	Min	0.941945	0.0012476
D7	21	Min	0.945416	-0.000370266
D7	22	Min	0.950771	-0.000105046
D7	23	Min	0.959396	0.00343116
D7	24	Min	0.967374	0.00632077
D7	25	Min	0.982588	0.0164453
D7	26	Min	1.00454	0.0333125
D7	27	Min	1.03229	0.0559658
D7	28	Min	1.08725	0.105844
D7	29	Min	1.1549	0.168399
D7	30	Min	1.23211	0.240519
D7	31	Min	1.31071	0.314037
D7	32	Min	1.38718	0.385419
D7	33	Min	1.44671	0.439856
D7	34	Min	1.50376	0.491812
D7	35	Min	1.54097	0.52394
D7	36	Min	1.57038	0.548258
D7	37	Min	1.59814	0.570934
D7	38	Min	1.61988	0.587582
D7	39	Min	1.63903	0.601641
D7	40	Min	1.65882	0.616341
D8	1	Min	0.786613	-0.0688925
D8	2	Min	0.840947	-0.0201217
D8	3	Min	0.859058	-0.00757287
D8	4	Min	0.870642	-0.00155253
D8	5	Min	0.877263	-0.000494333
D8	6	Min	0.880661	-0.00265872
D8	7	Min	0.892373	0.00348995
D8	8	Min	0.89797	0.00352449
D8	9	Min	0.904796	0.00478701
D8	10	Min	0.908805	0.00323316
D8	11	Min	0.911817	0.000682887
D8	12	Min	0.917639	0.000941903
D8	13	Min	0.9215	-0.000760371
D8	14	Min	0.92577	-0.00205322
D8	15	Min	0.935311	0.0019253
D8	16	Min	0.942204	0.00325488
D8	17	Min	0.945216	0.000704373
D8	18	Min	0.949624	-0.00045079
D8	19	Min	0.954277	-0.00136056
D8	20	Min	0.960878	-0.000321737
D8	21	Min	0.964097	-0.00266565
D8	22	Min	0.968729	-0.00359706
D8	23	Min	0.978833	0.000943892
D8	24	Min	0.986043	0.00259188
D8	25	Min	1.00127	0.0122594
D8	26	Min	1.02574	0.0311626
D8	27	Min	1.05948	0.059341
D8	28	Min	1.11445	0.10875
D8	29	Min	1.18505	0.173787
D8	30	Min	1.26282	0.245993
D8	31	Min	1.34275	0.320362
D8	32	Min	1.41709	0.389138
D8	33	Min	1.47702	0.443507
D8	34	Min	1.5322	0.493121
D8	35	Min	1.57108	0.526439
D8	36	Min	1.60581	0.555605
D8	37	Min	1.63566	0.579896
D8	38	Min	1.65893	0.5976
D8	39	Min	1.67606	0.609169
D8	40	Min	1.69628	0.62382
D9	1	Min	0.840989	-0.030093
D9	2	Min	0.858351	-0.0190203
D9	3	Min	0.868205	-0.0154561
D9	4	Min	0.884402	-0.00554894
D9	5	Min	0.893121	-0.00311905
D9	6	Min	0.903611	0.00108126
D9	7	Min	0.913438	0.00461854
D9	8	Min	0.918129	0.00301963
D9	9	Min	0.926873	0.00547419
D9	10	Min	0.935382	0.00769313
D9	11	Min	0.937346	0.0033673
D9	12	Min	0.944782	0.00451437
D9	13	Min	0.949897	0.00333948
D9	14	Min	0.95523	0.00238257
D9	15	Min	0.962224	0.00308755
D9	16	Min	0.968804	0.00337781
D9	17	Min	0.972259	0.000542932
D9	18	Min	0.976676	-0.00132999
D9	19	Min	0.980598	-0.00369703
D9	20	Min	0.988938	-0.00164724
D9	21	Min	0.992757	-0.00411752
D9	22	Min	0.997746	-0.00541853
D9	23	Min	1.00729	-0.00216437
D9	24	Min	1.01674	0.00100169
D9	25	Min	1.03269	0.0106523
D9	26	Min	1.05933	0.0310091
D9	27	Min	1.09878	0.0641648
D9	28	Min	1.15877	0.117869
D9	29	Min	1.23332	0.186128
D9	30	Min	1.31179	0.258314
D9	31	Min	1.3894	0.329628
D9	32	Min	1.46378	0.397719
D9	33	Min	1.52066	0.448307
D9	34	Min	1.57236	0.493717
D9	35	Min	1.61175	0.526825
D9	36	Min	1.64139	0.550173
D9	37	Min	1.66811	0.570603
D9	38	Min	1.6906	0.586801
D9	39	Min	1.70993	0.599842
D9	40	Min	1.72556	0.609187
D10	1	Min	0.732737	-0.0724277
D10	2	Min	0.781643	-0.0295979
D10	3	Min	0.793854	-0.0234645
D10	4	Min	0.812822	-0.0105727
D10	5	Min	0.824496	-0.00497575
D10	6	Min	0.834477	-0.00107151
D10	7	Min	0.84671	0.00508501
D10	8	Min	0.849959	0.00225775
D10	9	Min	0.859808	0.00602978
D10	10	Min	0.869073	0.0092177
D10	11	Min	0.873653	0.00772104
D10	12	Min	0.881962	0.00995319
D10	13	Min	0.885992	0.00790615
D10	14	Min	0.892581	0.00841889
D10	15	Min	0.896887	0.00664847
D10	16	Min	0.90361	0.00729394
D10	17	Min	0.904446	0.002054
D10	18	Min	0.910273	0.00180415
D10	19	Min	0.913156	-0.00138992
D10	20	Min	0.919049	-0.00157319
D10	21	Min	0.919028	-0.00767085
D10	22	Min	0.925515	-0.00726099
D10	23	Min	0.931243	-0.00760984
D10	24	Min	0.936129	-0.00880078
D10	25	Min	0.941593	-0.0094129
D10	26	Min	0.951823	-0.00525951
D10	27	Min	0.963764	0.000604709
D10	28	Min	0.989913	0.0206768
D10	29	Min	1.02584	0.0505228
D10	30	Min	1.08306	0.101672
D10	31	Min	1.16605	0.178582
D10	32	Min	1.25945	0.265905
D10	33	Min	1.34891	0.349289
D10	34	Min	1.42855	0.42285
D10	35	Min	1.49781	0.486041
D10	36	Min	1.55225	0.534403
D10	37	Min	1.59682	0.572898
D10	38	Min	1.63737	0.607368
D10	39	Min	1.66314	0.627063
D10	40	Min	1.68863	0.646469
D11	1	Min	0.774117	-0.0315116
D11	2	Min	0.78583	-0.0260123
D11	3	Min	0.79898	-0.019075
D11	4	Min	0.81106	-0.0132086
D11	5	Min	0.823088	-0.0073944
D11	6	Min	0.834466	-0.00222998
D11	7	Min	0.844578	0.00166873
D11	8	Min	0.853777	0.00465454
D11	9	Min	0.858303	0.00296705
D11	10	Min	0.868536	0.00698634
D11	11	Min	0.876636	0.00887227
D11	12	Min	0.883511	0.00953433
D11	13	Min	0.889801	0.00961054
D11	14	Min	0.895067	0.00866346
D11	15	Min	0.902212	0.00959475
D11	16	Min	0.908184	0.00935291
D11	17	Min	0.909031	0.00398603
D11	18	Min	0.914343	0.00308531
D11	19	Min	0.91666	-0.000811544
D11	20	Min	0.923188	-0.000497036
D11	21	Min	0.9261	-0.00379868
D11	22	Min	0.928764	-0.00734793
D11	23	Min	0.936334	-0.00599135
D11	24	Min	0.938578	-0.00996081
D11	25	Min	0.946092	-0.00866097
D11	26	Min	0.953538	-0.00742796
D11	27	Min	0.964653	-0.00252711
D11	28	Min	0.983963	0.0105702
D11	29	Min	1.01269	0.0330791
D11	30	Min	1.06141	0.075591
D11	31	Min	1.13047	0.138439
D11	32	Min	1.21732	0.219073
D11	33	Min	1.30142	0.296959
D11	34	Min	1.38636	0.37569
D11	35	Min	1.45364	0.436753
D11	36	Min	1.50913	0.486032
D11	37	Min	1.56021	0.530893
D11	38	Min	1.60043	0.564901
D11	39	Min	1.63697	0.59523
D11	40	Min	1.65754	0.609582
D12	1	Min	0.737284	-0.0727654
D12	2	Min	0.802477	-0.0132207
D12	3	Min	0.809935	-0.0114116
D12	4	Min	0.817566	-0.00942952
D12	5	Min	0.828408	-0.00423603
D12	6	Min	0.836534	-0.00175783
D12	7	Min	0.84724	0.00329935
D12	8	Min	0.85167	0.00208063
D12	9	Min	0.857418	0.00218055
D12	10	Min	0.864547	0.00366085
D12	11	Min	0.869914	0.00337858
D12	12	Min	0.876023	0.00383988
D12	13	Min	0.882665	0.00483267
D12	14	Min	0.88767	0.00418979
D12	15	Min	0.893894	0.00476542
D12	16	Min	0.902936	0.00815789
D12	17	Min	0.905704	0.0052777
D12	18	Min	0.909477	0.00340225
D12	19	Min	0.915672	0.00394861
D12	20	Min	0.918767	0.00139528
D12	21	Min	0.919749	-0.0032712
D12	22	Min	0.92424	-0.00442901
D12	23	Min	0.93096	-0.00335777
D12	24	Min	0.933269	-0.00669657
D12	25	Min	0.939134	-0.00648042
D12	26	Min	0.947923	-0.00333948
D12	27	Min	0.955635	-0.00127684
D12	28	Min	0.976531	0.0139712
D12	29	Min	1.00404	0.0358362
D12	30	Min	1.05033	0.0764745
D12	31	Min	1.1154	0.135889
D12	32	Min	1.20237	0.217216
D12	33	Min	1.2875	0.296693
D12	34	Min	1.37388	0.377428
D12	35	Min	1.44481	0.44271
D12	36	Min	1.50421	0.496466
D12	37	Min	1.5601	0.546699
D12	38	Min	1.60006	0.581014
D12	39	Min	1.63731	0.612611
D12	40	Min	1.66593	0.63559
E1	1
E1	2
E1	3
E1	4
E1	5
E1	6
E1	7
E1	8
E1	9
E1	10
E1	11
E1	12
E1	13
E1	14
E1	15
E1	16
E1	17
E1	18
E1	19
E1	20
E1	21
E1	22
E1	23
E1	24
E1	25
E1	26
E1	27
E1	28
E1	29
E1	30
E1	31
E1	32
E1	33
E1	34
E1	35
E1	36
E1	37
E1	38
E1	39
E1	40
E2	1
E2	2
E2	3
E2	4
E2	5
E2	6
E2	7
E2	8
E2	9
E2	10
E2	11
E2	12
E2	13
E2	14
E2	15
E2	16
E2	17
E2	18
E2	19
E2	20
E2	21
E2	22
E2	23
E2	24
E2	25
E2	26
E2	27
E2	28
E2	29
E2	30
E2	31
[truncated: 9,543 more rows]

## Sheet: Figure 3j
Figure 3j
MajSat RNA decay qPCR Amplification Data
Block Type	96fast
Chemistry	SYBR_GREEN
Experiment File Name	D:\zhujiang\decay 20201014.eds
Experiment Run End Time	2020-10-14 11:32:56 AM CST
Instrument Type	sds7500fast
Passive Reference	ROX
Well	Cycle	Target Name	Rn	ΔRn
A1	1	18s	0.323907	-0.0124811
A1	2	18s	0.336788	-0.00253836
A1	3	18s	0.342674	0.000408626
A1	4	18s	0.347164	0.00196032
A1	5	18s	0.347182	-0.000959339
A1	6	18s	0.351609	0.00052894
A1	7	18s	0.350589	-0.00343008
A1	8	18s	0.353814	-0.00314268
A1	9	18s	0.36453	0.00463421
A1	10	18s	0.373298	0.0104645
A1	11	18s	0.39926	0.0334874
A1	12	18s	0.443595	0.0748843
A1	13	18s	0.530945	0.159296
A1	14	18s	0.6783	0.303712
A1	15	18s	0.904307	0.526781
A1	16	18s	1.19235	0.811883
A1	17	18s	1.48497	1.10157
A1	18	18s	1.72847	1.34213
A1	19	18s	1.90152	1.51224
A1	20	18s	2.02525	1.63303
A1	21	18s	2.10337	1.70821
A1	22	18s	2.16328	1.76519
A1	23	18s	2.20713	1.8061
A1	24	18s	2.24372	1.83975
A1	25	18s	2.26527	1.85836
A1	26	18s	2.28799	1.87814
A1	27	18s	2.30629	1.8935
A1	28	18s	2.32301	1.90729
A1	29	18s	2.32396	1.9053
A1	30	18s	2.34141	1.91981
A1	31	18s	2.34502	1.92048
A1	32	18s	2.35074	1.92326
A1	33	18s	2.35621	1.92579
A1	34	18s	2.36155	1.92819
A1	35	18s	2.35901	1.92271
A1	36	18s	2.36414	1.92491
A1	37	18s	2.35749	1.91532
A1	38	18s	2.36126	1.91615
A1	39	18s	2.35842	1.91037
A1	40	18s	2.35675	1.90576
A2	1	18s	0.117502	0.00369348
A2	2	18s	0.117941	0.00345949
A2	3	18s	0.117106	0.00195062
A2	4	18s	0.115407	-0.000421514
A2	5	18s	0.114485	-0.00201677
A2	6	18s	0.116535	-0.000639828
A2	7	18s	0.117111	-0.000737094
A2	8	18s	0.120386	0.00186458
A2	9	18s	0.125576	0.00638104
A2	10	18s	0.138047	0.0181789
A2	11	18s	0.161007	0.0404661
A2	12	18s	0.206147	0.0849323
A2	13	18s	0.290049	0.168162
A2	14	18s	0.436064	0.313503
A2	15	18s	0.656511	0.533276
A2	16	18s	0.940683	0.816776
A2	17	18s	1.23374	1.10916
A2	18	18s	1.47022	1.34496
A2	19	18s	1.64759	1.52167
A2	20	18s	1.7676	1.641
A2	21	18s	1.85197	1.72469
A2	22	18s	1.90915	1.7812
A2	23	18s	1.9546	1.82598
A2	24	18s	1.99224	1.86294
A2	25	18s	2.015	1.88503
A2	26	18s	2.03755	1.90691
A2	27	18s	2.05136	1.92004
A2	28	18s	2.0623	1.93031
A2	29	18s	2.07988	1.94722
A2	30	18s	2.08893	1.95559
A2	31	18s	2.09381	1.9598
A2	32	18s	2.09949	1.96481
A2	33	18s	2.10415	1.9688
A2	34	18s	2.10598	1.96995
A2	35	18s	2.10695	1.97025
A2	36	18s	2.10601	1.96863
A2	37	18s	2.1028	1.96476
A2	38	18s	2.10482	1.9661
A2	39	18s	2.10369	1.96429
A2	40	18s	2.10126	1.9612
A3	1	18s	0.0557429	0.00354961
A3	2	18s	0.0563808	0.00314644
A3	3	18s	0.0555511	0.0012757
A3	4	18s	0.0547836	-0.000532812
A3	5	18s	0.0555375	-0.000819963
A3	6	18s	0.0562358	-0.00116273
A3	7	18s	0.0589777	0.000538098
A3	8	18s	0.0601823	0.000701707
A3	9	18s	0.0683343	0.00781258
A3	10	18s	0.0807692	0.0192065
A3	11	18s	0.104361	0.0417569
A3	12	18s	0.150998	0.0873532
A3	13	18s	0.236088	0.171402
A3	14	18s	0.382637	0.31691
A3	15	18s	0.608791	0.542023
A3	16	18s	0.896976	0.829167
A3	17	18s	1.19073	1.12188
A3	18	18s	1.43715	1.36726
A3	19	18s	1.61111	1.54017
A3	20	18s	1.73276	1.66078
A3	21	18s	1.8194	1.74638
A3	22	18s	1.88035	1.8063
A3	23	18s	1.92564	1.85054
A3	24	18s	1.95956	1.88342
A3	25	18s	1.98597	1.90879
A3	26	18s	2.00732	1.9291
A3	27	18s	2.02283	1.94357
A3	28	18s	2.03711	1.95681
A3	29	18s	2.04817	1.96683
A3	30	18s	2.05695	1.97456
A3	31	18s	2.0666	1.98318
A3	32	18s	2.06805	1.98358
A3	33	18s	2.07509	1.98959
A3	34	18s	2.07458	1.98803
A3	35	18s	2.07538	1.98779
A3	36	18s	2.07969	1.99106
A3	37	18s	2.07596	1.98628
A3	38	18s	2.07803	1.98732
A3	39	18s	2.07615	1.98439
A3	40	18s	2.07529	1.98249
A4	1	majsat	0.0409314	0.00169179
A4	2	majsat	0.0417181	0.00206746
A4	3	majsat	0.0419557	0.00189397
A4	4	majsat	0.0418261	0.00135323
A4	5	majsat	0.0411585	0.000274563
A4	6	majsat	0.0424223	0.00112728
A4	7	majsat	0.0414496	-0.000256534
A4	8	majsat	0.0409366	-0.00118065
A4	9	majsat	0.0416903	-0.000838046
A4	10	majsat	0.0417617	-0.00117773
A4	11	majsat	0.0415845	-0.00176598
A4	12	majsat	0.0433323	-0.000429273
A4	13	majsat	0.0420308	-0.0021419
A4	14	majsat	0.0432734	-0.00131038
A4	15	majsat	0.0444002	-0.000594739
A4	16	majsat	0.0448833	-0.000522709
A4	17	majsat	0.0466763	0.000859188
A4	18	majsat	0.0509379	0.00470969
A4	19	majsat	0.0582072	0.0115679
A4	20	majsat	0.0733614	0.0263111
A4	21	majsat	0.103677	0.0562158
A4	22	majsat	0.161352	0.113479
A4	23	majsat	0.269607	0.221323
A4	24	majsat	0.460126	0.411431
A4	25	majsat	0.760027	0.710921
A4	26	majsat	1.13678	1.08726
A4	27	majsat	1.50238	1.45245
A4	28	majsat	1.75832	1.70798
A4	29	majsat	1.88838	1.83763
A4	30	majsat	1.94664	1.89548
A4	31	majsat	1.96171	1.91014
A4	32	majsat	1.97873	1.92675
A4	33	majsat	1.98364	1.93124
A4	34	majsat	1.99182	1.93901
A4	35	majsat	1.99486	1.94165
A4	36	majsat	1.99449	1.94086
A4	37	majsat	1.99569	1.94165
A4	38	majsat	1.99425	1.9398
A4	39	majsat	1.99461	1.93975
A4	40	majsat	1.99238	1.9371
A5	1	majsat	0.0262958	0.00193743
A5	2	majsat	0.0262946	0.00157145
A5	3	majsat	0.0264436	0.0013558
A5	4	majsat	0.026728	0.00127545
A5	5	majsat	0.025975	0.000157716
A5	6	majsat	0.0257419	-0.000440078
A5	7	majsat	0.0261292	-0.000417469
A5	8	majsat	0.0261109	-0.000800512
A5	9	majsat	0.0265007	-0.000775427
A5	10	majsat	0.0273665	-0.000274411
A5	11	majsat	0.0274858	-0.000519797
A5	12	majsat	0.0280116	-0.00035873
A5	13	majsat	0.0280273	-0.000707766
A5	14	majsat	0.0280303	-0.00106947
A5	15	majsat	0.0282805	-0.00118398
A5	16	majsat	0.030039	0.000209761
A5	17	majsat	0.0337428	0.00354892
A5	18	majsat	0.0383506	0.00779193
A5	19	majsat	0.0486742	0.0177508
A5	20	majsat	0.0685104	0.0372223
A5	21	majsat	0.107163	0.0755106
A5	22	majsat	0.181449	0.149432
A5	23	majsat	0.316845	0.284463
A5	24	majsat	0.547368	0.514621
A5	25	majsat	0.880458	0.847346
A5	26	majsat	1.26455	1.23107
A5	27	majsat	1.59277	1.55893
A5	28	majsat	1.80248	1.76828
A5	29	majsat	1.89365	1.85907
A5	30	majsat	1.93528	1.90034
A5	31	majsat	1.94739	1.91209
A5	32	majsat	1.95932	1.92365
A5	33	majsat	1.96662	1.93059
A5	34	majsat	1.97124	1.93484
A5	35	majsat	1.97367	1.93691
A5	36	majsat	1.97396	1.93683
A5	37	majsat	1.97308	1.93559
A5	38	majsat	1.97206	1.93421
A5	39	majsat	1.96701	1.92879
A5	40	majsat	1.96547	1.92688
A6	1	majsat	0.0232601	0.00102664
A6	2	majsat	0.0233467	0.000752102
A6	3	majsat	0.023191	0.000235279
A6	4	majsat	0.0239479	0.000631037
A6	5	majsat	0.0243375	0.000659434
A6	6	majsat	0.0238436	-0.00019553
A6	7	majsat	0.0241245	-0.000275827
A6	8	majsat	0.0248969	0.000135455
A6	9	majsat	0.0249332	-0.000189378
A6	10	majsat	0.0251718	-0.000311957
A6	11	majsat	0.025247	-0.000597961
A6	12	majsat	0.0260952	-0.000110845
A6	13	majsat	0.0257047	-0.000862544
A6	14	majsat	0.0258737	-0.00105467
A6	15	majsat	0.0269113	-0.000378225
A6	16	majsat	0.0271414	-0.00050923
A6	17	majsat	0.0308368	0.00282496
A6	18	majsat	0.0348673	0.00649432
A6	19	majsat	0.0463473	0.0176131
A6	20	majsat	0.0659025	0.0368072
A6	21	majsat	0.10452	0.0750633
A6	22	majsat	0.17893	0.149112
A6	23	majsat	0.314808	0.284629
A6	24	majsat	0.544852	0.514312
A6	25	majsat	0.880821	0.84992
A6	26	majsat	1.26353	1.23227
A6	27	majsat	1.58838	1.55676
A6	28	majsat	1.79058	1.7586
A6	29	majsat	1.88856	1.85621
A6	30	majsat	1.92481	1.8921
A6	31	majsat	1.94173	1.90867
A6	32	majsat	1.9513	1.91787
A6	33	majsat	1.95753	1.92374
A6	34	majsat	1.96027	1.92612
A6	35	majsat	1.96496	1.93045
A6	36	majsat	1.96377	1.92889
A6	37	majsat	1.96303	1.9278
A6	38	majsat	1.96185	1.92625
A6	39	majsat	1.9578	1.92185
A6	40	majsat	1.95887	1.92255
A7	1
A7	2
A7	3
A7	4
A7	5
A7	6
A7	7
A7	8
A7	9
A7	10
A7	11
A7	12
A7	13
A7	14
A7	15
A7	16
A7	17
A7	18
A7	19
A7	20
A7	21
A7	22
A7	23
A7	24
A7	25
A7	26
A7	27
A7	28
A7	29
A7	30
A7	31
A7	32
A7	33
A7	34
A7	35
A7	36
A7	37
A7	38
A7	39
A7	40
A8	1
A8	2
A8	3
A8	4
A8	5
A8	6
A8	7
A8	8
A8	9
A8	10
A8	11
A8	12
A8	13
A8	14
A8	15
A8	16
A8	17
A8	18
A8	19
A8	20
A8	21
A8	22
A8	23
A8	24
A8	25
A8	26
A8	27
A8	28
A8	29
A8	30
A8	31
A8	32
A8	33
A8	34
A8	35
A8	36
A8	37
A8	38
A8	39
A8	40
A9	1
A9	2
A9	3
A9	4
A9	5
A9	6
A9	7
A9	8
A9	9
A9	10
A9	11
A9	12
A9	13
A9	14
A9	15
A9	16
A9	17
A9	18
A9	19
A9	20
A9	21
A9	22
A9	23
A9	24
A9	25
A9	26
A9	27
A9	28
A9	29
A9	30
A9	31
A9	32
A9	33
A9	34
A9	35
A9	36
A9	37
A9	38
A9	39
A9	40
A10	1
A10	2
A10	3
A10	4
A10	5
A10	6
A10	7
A10	8
A10	9
A10	10
A10	11
A10	12
A10	13
A10	14
A10	15
A10	16
A10	17
A10	18
A10	19
A10	20
A10	21
A10	22
A10	23
A10	24
A10	25
A10	26
A10	27
A10	28
A10	29
A10	30
A10	31
A10	32
A10	33
A10	34
A10	35
A10	36
A10	37
A10	38
A10	39
A10	40
A11	1
A11	2
A11	3
A11	4
A11	5
A11	6
A11	7
A11	8
A11	9
A11	10
A11	11
A11	12
A11	13
A11	14
A11	15
A11	16
A11	17
A11	18
A11	19
A11	20
A11	21
A11	22
A11	23
A11	24
A11	25
A11	26
A11	27
A11	28
A11	29
A11	30
A11	31
A11	32
A11	33
A11	34
A11	35
A11	36
A11	37
A11	38
A11	39
A11	40
A12	1
A12	2
A12	3
A12	4
A12	5
A12	6
A12	7
A12	8
A12	9
A12	10
A12	11
A12	12
A12	13
A12	14
A12	15
A12	16
A12	17
A12	18
A12	19
A12	20
A12	21
A12	22
A12	23
A12	24
A12	25
A12	26
A12	27
A12	28
A12	29
A12	30
A12	31
A12	32
A12	33
A12	34
A12	35
A12	36
A12	37
A12	38
A12	39
A12	40
B1	1
B1	2
B1	3
B1	4
B1	5
B1	6
B1	7
B1	8
B1	9
B1	10
B1	11
B1	12
B1	13
B1	14
B1	15
B1	16
B1	17
B1	18
B1	19
B1	20
B1	21
B1	22
B1	23
B1	24
B1	25
B1	26
B1	27
B1	28
B1	29
B1	30
B1	31
B1	32
B1	33
B1	34
B1	35
B1	36
B1	37
B1	38
B1	39
B1	40
B2	1	18s	0.0620175	0.00290349
B2	2	18s	0.0624793	0.00246746
B2	3	18s	0.0623672	0.00145755
B2	4	18s	0.0618196	1.20247e-05
B2	5	18s	0.0618672	-0.000838136
B2	6	18s	0.0615936	-0.00200968
B2	7	18s	0.063699	-0.000802097
B2	8	18s	0.0675793	0.00218034
B2	9	18s	0.0734571	0.00716035
B2	10	18s	0.0879244	0.0207298
B2	11	18s	0.113255	0.0451629
B2	12	18s	0.167318	0.0983274
B2	13	18s	0.259605	0.189717
B2	14	18s	0.421112	0.350326
B2	15	18s	0.65646	0.584776
B2	16	18s	0.945748	0.873166
B2	17	18s	1.23289	1.15941
B2	18	18s	1.45938	1.38501
B2	19	18s	1.62088	1.5456
B2	20	18s	1.7328	1.65663
B2	21	18s	1.81181	1.73474
B2	22	18s	1.86927	1.7913
B2	23	18s	1.90776	1.82889
B2	24	18s	1.94015	1.86039
B2	25	18s	1.96325	1.88259
B2	26	18s	1.98631	1.90475
B2	27	18s	1.99694	1.91448
B2	28	18s	2.01051	1.92715
B2	29	18s	2.02111	1.93685
B2	30	18s	2.03501	1.94986
B2	31	18s	2.03564	1.94959
B2	32	18s	2.04127	1.95433
B2	33	18s	2.04771	1.95986
B2	34	18s	2.04882	1.96008
B2	35	18s	2.04713	1.95749
B2	36	18s	2.04765	1.95711
B2	37	18s	2.04626	1.95482
B2	38	18s	2.05166	1.95933
B2	39	18s	2.04562	1.95238
B2	40	18s	2.04743	1.9533
B3	1	18s	0.295174	0.00353942
B3	2	18s	0.294766	0.00323999
B3	3	18s	0.292693	0.00127497
B3	4	18s	0.291354	4.42133e-05
B3	5	18s	0.289872	-0.00132843
B3	6	18s	0.290168	-0.000924735
B3	7	18s	0.290267	-0.000716931
B3	8	18s	0.292526	0.00165092
B3	9	18s	0.301032	0.0102653
B3	10	18s	0.313435	0.0227771
B3	11	18s	0.339801	0.0492509
B3	12	18s	0.389262	0.0988203
B3	13	18s	0.483288	0.192955
B3	14	18s	0.637585	0.34736
B3	15	18s	0.872244	0.582128
B3	16	18s	1.1592	0.869193
B3	17	18s	1.44759	1.15769
B3	18	18s	1.67602	1.38623
B3	19	18s	1.83881	1.54913
B3	20	18s	1.95176	1.66218
B3	21	18s	2.03095	1.74148
B3	22	18s	2.08274	1.79338
B3	23	18s	2.12638	1.83713
B3	24	18s	2.15762	1.86848
B3	25	18s	2.18147	1.89244
B3	26	18s	2.19775	1.90883
B3	27	18s	2.21286	1.92405
B3	28	18s	2.22816	1.93945
B3	29	18s	2.23577	1.94717
B3	30	18s	2.24461	1.95612
B3	31	18s	2.24644	1.95806
B3	32	18s	2.25097	1.9627
B3	33	18s	2.25659	1.96843
B3	34	18s	2.25817	1.97012
B3	35	18s	2.25546	1.96752
B3	36	18s	2.25686	1.96902
B3	37	18s	2.25386	1.96613
B3	38	18s	2.25628	1.96866
B3	39	18s	2.25276	1.96525
B3	40	18s	2.25704	1.96964
B4	1	majsat	0.166686	0.0171534
B4	2	majsat	0.158696	0.00922817
B4	3	majsat	0.151627	0.00222459
B4	4	majsat	0.151667	0.00232934
B4	5	majsat	0.14946	0.000188007
B4	6	majsat	0.148761	-0.000445968
B4	7	majsat	0.148509	-0.000633162
B4	8	majsat	0.14874	-0.000336768
B4	9	majsat	0.147913	-0.00109944
B4	10	majsat	0.147096	-0.00185163
B4	11	majsat	0.146448	-0.00243376
B4	12	majsat	0.145441	-0.00337642
B4	13	majsat	0.148276	-0.000476329
B4	14	majsat	0.147668	-0.00101912
B4	15	majsat	0.150482	0.0018601
B4	16	majsat	0.153627	0.00507057
B4	17	majsat	0.159225	0.0107336
B4	18	majsat	0.172173	0.0237463
B4	19	majsat	0.197422	0.04906
B4	20	majsat	0.24397	0.0956736
B4	21	majsat	0.337451	0.189219
B4	22	majsat	0.50127	0.353103
B4	23	majsat	0.770389	0.622287
B4	24	majsat	1.13442	0.986386
B4	25	majsat	1.51106	1.36309
B4	26	majsat	1.80231	1.6544
B4	27	majsat	1.96879	1.82095
B4	28	majsat	2.04328	1.8955
B4	29	majsat	2.06301	1.91529
B4	30	majsat	2.08276	1.93511
B4	31	majsat	2.08892	1.94134
B4	32	majsat	2.09724	1.94972
B4	33	majsat	2.10149	1.95404
B4	34	majsat	2.0972	1.94981
B4	35	majsat	2.10244	1.95512
B4	36	majsat	2.10069	1.95344
B4	37	majsat	2.10044	1.95325
B4	38	majsat	2.09683	1.94971
B4	39	majsat	2.09217	1.94511
B4	40	majsat	2.08794	1.94095
B5	1	majsat	0.0444977	0.00213253
B5	2	majsat	0.0452555	0.00170382
B5	3	majsat	0.0444143	-0.000323878
B5	4	majsat	0.0461411	0.000216405
B5	5	majsat	0.0485064	0.00139519
B5	6	majsat	0.049048	0.000750348
B5	7	majsat	0.0482621	-0.00122214
B5	8	majsat	0.0503073	-0.000363398
B5	9	majsat	0.0511752	-0.000682019
B5	10	majsat	0.0538231	0.000779428
B5	11	majsat	0.0537383	-0.000491943
B5	12	majsat	0.055232	-0.000184729
B5	13	majsat	0.0560798	-0.000523447
B5	14	majsat	0.0564922	-0.00129754
B5	15	majsat	0.0591074	0.000131117
B5	16	majsat	0.0619794	0.00181662
B5	17	majsat	0.0686921	0.00734281
B5	18	majsat	0.0817728	0.0192371
B5	19	majsat	0.106023	0.0423012
B5	20	majsat	0.154924	0.0900149
B5	21	majsat	0.244789	0.178694
B5	22	majsat	0.407559	0.340277
B5	23	majsat	0.672318	0.603849
B5	24	majsat	1.02849	0.958834
B5	25	majsat	1.39818	1.32734
B5	26	majsat	1.68451	1.61248
B5	27	majsat	1.84831	1.7751
B5	28	majsat	1.91891	1.8445
B5	29	majsat	1.94367	1.86808
B5	30	majsat	1.96015	1.88337
B5	31	majsat	1.97285	1.89489
B5	32	majsat	1.9775	1.89835
B5	33	majsat	1.98081	1.90047
B5	34	majsat	1.98478	1.90326
B5	35	majsat	1.9831	1.90039
B5	36	majsat	1.98418	1.90028
B5	37	majsat	1.98413	1.89905
B5	38	majsat	1.98419	1.89792
B5	39	majsat	1.97989	1.89244
B5	40	majsat	1.97845	1.88981
B6	1	majsat	0.0534472	0.00010877
B6	2	majsat	0.0534859	-0.000589272
B6	3	majsat	0.0547309	-8.10154e-05
B6	4	majsat	0.0547927	-0.000755915
B6	5	majsat	0.0574666	0.00118122
B6	6	majsat	0.0570422	2.00515e-05
B6	7	majsat	0.058317	0.000558155
B6	8	majsat	0.058859	0.000363337
B6	9	majsat	0.0590946	-0.00013773
B6	10	majsat	0.0603807	0.000411572
B6	11	majsat	0.0594473	-0.00125851
B6	12	majsat	0.0605974	-0.000845185
B6	13	majsat	0.0620293	-0.000149971
B6	14	majsat	0.0621302	-0.00078589
B6	15	majsat	0.0628427	-0.000810145
B6	16	majsat	0.0666796	0.00229003
B6	17	majsat	0.0734856	0.00835934
B6	18	majsat	0.0863996	0.0205366
B6	19	majsat	0.110482	0.043882
B6	20	majsat	0.159758	0.0924216
B6	21	majsat	0.248905	0.180832
B6	22	majsat	0.410846	0.342036
B6	23	majsat	0.675192	0.605645
B6	24	majsat	1.03847	0.968187
B6	25	majsat	1.41646	1.34544
B6	26	majsat	1.70811	1.63635
B6	27	majsat	1.87742	1.80492
B6	28	majsat	1.95094	1.87771
B6	29	majsat	1.97196	1.89799
B6	30	majsat	1.99064	1.91594
B6	31	majsat	1.9971	1.92166
B6	32	majsat	2.0055	1.92933
B6	33	majsat	2.00716	1.93025
B6	34	majsat	2.0072	1.92955
B6	35	majsat	2.01044	1.93206
B6	36	majsat	2.01009	1.93096
B6	37	majsat	2.00807	1.92821
B6	38	majsat	2.00667	1.92607
B6	39	majsat	2.00632	1.92499
B6	40	majsat	2.00077	1.9187
B7	1
B7	2
B7	3
B7	4
B7	5
B7	6
B7	7
B7	8
B7	9
B7	10
B7	11
B7	12
B7	13
B7	14
B7	15
B7	16
B7	17
B7	18
B7	19
B7	20
B7	21
B7	22
B7	23
B7	24
B7	25
B7	26
B7	27
B7	28
B7	29
B7	30
B7	31
B7	32
B7	33
B7	34
B7	35
B7	36
B7	37
B7	38
B7	39
B7	40
B8	1
B8	2
B8	3
B8	4
B8	5
B8	6
B8	7
B8	8
B8	9
B8	10
B8	11
B8	12
B8	13
B8	14
B8	15
B8	16
B8	17
B8	18
B8	19
B8	20
B8	21
B8	22
B8	23
B8	24
B8	25
B8	26
B8	27
B8	28
B8	29
B8	30
B8	31
B8	32
B8	33
B8	34
B8	35
B8	36
B8	37
B8	38
B8	39
B8	40
B9	1
B9	2
B9	3
B9	4
B9	5
B9	6
B9	7
B9	8
B9	9
B9	10
B9	11
B9	12
B9	13
B9	14
B9	15
B9	16
B9	17
B9	18
B9	19
B9	20
B9	21
B9	22
B9	23
B9	24
B9	25
B9	26
B9	27
B9	28
B9	29
B9	30
B9	31
B9	32
B9	33
B9	34
B9	35
B9	36
B9	37
B9	38
B9	39
B9	40
B10	1
B10	2
B10	3
B10	4
B10	5
B10	6
B10	7
B10	8
B10	9
B10	10
B10	11
B10	12
B10	13
B10	14
B10	15
B10	16
B10	17
B10	18
B10	19
B10	20
B10	21
B10	22
B10	23
B10	24
B10	25
B10	26
B10	27
B10	28
B10	29
B10	30
B10	31
B10	32
B10	33
B10	34
B10	35
B10	36
B10	37
B10	38
B10	39
B10	40
B11	1
B11	2
B11	3
B11	4
B11	5
B11	6
B11	7
B11	8
B11	9
B11	10
B11	11
B11	12
B11	13
B11	14
B11	15
B11	16
B11	17
B11	18
B11	19
B11	20
B11	21
B11	22
B11	23
B11	24
B11	25
B11	26
B11	27
B11	28
B11	29
B11	30
B11	31
B11	32
B11	33
B11	34
B11	35
B11	36
B11	37
B11	38
B11	39
B11	40
B12	1
B12	2
B12	3
B12	4
B12	5
B12	6
B12	7
B12	8
B12	9
B12	10
B12	11
B12	12
B12	13
B12	14
B12	15
B12	16
B12	17
B12	18
B12	19
B12	20
B12	21
B12	22
B12	23
B12	24
B12	25
B12	26
B12	27
B12	28
B12	29
B12	30
B12	31
B12	32
B12	33
B12	34
B12	35
B12	36
B12	37
B12	38
B12	39
B12	40
C1	1	18s	0.0784733	0.00466697
C1	2	18s	0.0787075	0.00377736
C1	3	18s	0.0770533	0.000999476
C1	4	18s	0.0775686	0.000391035
C1	5	18s	0.0777244	-0.000576874
C1	6	18s	0.0777196	-0.00170543
C1	7	18s	0.0791287	-0.00142005
C1	8	18s	0.0839843	0.00231184
C1	9	18s	0.0899813	0.00718504
C1	10	18s	0.103201	0.0192815
C1	11	18s	0.129644	0.0446002
C1	12	18s	0.179572	0.0934047
C1	13	18s	0.27188	0.184589
C1	14	18s	0.431078	0.342663
C1	15	18s	0.668483	0.578944
C1	16	18s	0.9654	0.874738
C1	17	18s	1.26697	1.17518
C1	18	18s	1.51169	1.41878
C1	19	18s	1.68905	1.59502
C1	20	18s	1.8099	1.71475
C1	21	18s	1.89844	1.80216
C1	22	18s	1.95786	1.86046
C1	23	18s	2.00064	1.90211
C1	24	18s	2.03426	1.9346
C1	25	18s	2.05907	1.9583
C1	26	18s	2.08238	1.98048
C1	27	18s	2.09861	1.99559
C1	28	18s	2.11252	2.00837
C1	29	18s	2.12322	2.01795
C1	30	18s	2.13334	2.02694
C1	31	18s	2.13762	2.0301
C1	32	18s	2.14599	2.03735
C1	33	18s	2.14729	2.03753
C1	34	18s	2.15126	2.04037
C1	35	18s	2.14765	2.03564
C1	36	18s	2.15318	2.04005
C1	37	18s	2.14783	2.03357
C1	38	18s	2.14861	2.03322
C1	39	18s	2.14903	2.03252
C1	40	18s	2.14799	2.03036
C2	1	18s	0.0688332	0.00376782
C2	2	18s	0.0681001	0.00199994
C2	3	18s	0.0688522	0.00171731
C2	4	18s	0.0669407	-0.00122904
C2	5	18s	0.0692154	1.09305e-05
C2	6	18s	0.0690949	-0.00114433
C2	7	18s	0.0698595	-0.00141453
C2	8	18s	0.0743685	0.00205966
C2	9	18s	0.0818119	0.00846828
C2	10	18s	0.0942281	0.0198497
C2	11	18s	0.120833	0.04542
C2	12	18s	0.168156	0.0917079
C2	13	18s	0.256777	0.179294
C2	14	18s	0.410725	0.332207
C2	15	18s	0.640931	0.561379
C2	16	18s	0.927057	0.84647
C2	17	18s	1.21845	1.13683
C2	18	18s	1.45799	1.37534
C2	19	18s	1.63131	1.54762
C2	20	18s	1.7462	1.66147
C2	21	18s	1.82719	1.74143
C2	22	18s	1.88451	1.79772
C2	23	18s	1.93007	1.84224
C2	24	18s	1.96222	1.87335
C2	25	18s	1.9854	1.8955
C2	26	18s	2.011	1.92007
C2	27	18s	2.02363	1.93166
C2	28	18s	2.03466	1.94166
C2	29	18s	2.04872	1.95468
C2	30	18s	2.05735	1.96227
C2	31	18s	2.0585	1.96239
C2	32	18s	2.07051	1.97337
C2	33	18s	2.06968	1.9715
C2	34	18s	2.07104	1.97182
C2	35	18s	2.0726	1.97235
C2	36	18s	2.07334	1.97206
C2	37	18s	2.07469	1.97237
C2	38	18s	2.07332	1.96997
C2	39	18s	2.07051	1.96612
C2	40	18s	2.07009	1.96467
C3	1	18s	0.0345144	0.00329475
C3	2	18s	0.0339359	0.00184799
C3	3	18s	0.0343341	0.00137793
C3	4	18s	0.0340032	0.00017876
C3	5	18s	0.033146	-0.00154673
C3	6	18s	0.0352354	-0.000325598
C3	7	18s	0.034116	-0.00231332
C3	8	18s	0.0399265	0.00262896
C3	9	18s	0.0466989	0.00853311
C3	10	18s	0.0597368	0.0207027
C3	11	18s	0.0858362	0.0459338
C3	12	18s	0.134122	0.0933512
C3	13	18s	0.226487	0.184848
C3	14	18s	0.379839	0.337332
C3	15	18s	0.614626	0.571251
C3	16	18s	0.904644	0.8604
C3	17	18s	1.19735	1.15224
C3	18	18s	1.42935	1.38337
C3	19	18s	1.60072	1.55387
C3	20	18s	1.71506	1.66734
C3	21	18s	1.79718	1.7486
C3	22	18s	1.85294	1.80349
C3	23	18s	1.89778	1.84746
C3	24	18s	1.92587	1.87468
C3	25	18s	1.95622	1.90416
C3	26	18s	1.97313	1.9202
C3	27	18s	1.99087	1.93708
C3	28	18s	2.00338	1.94872
C3	29	18s	2.01308	1.95754
C3	30	18s	2.01852	1.96212
C3	31	18s	2.02468	1.96741
C3	32	18s	2.02841	1.97027
C3	33	18s	2.03446	1.97546
C3	34	18s	2.03741	1.97753
C3	35	18s	2.03338	1.97264
C3	36	18s	2.03655	1.97494
C3	37	18s	2.03501	1.97254
C3	38	18s	2.03437	1.97102
C3	39	18s	2.03671	1.97249
C3	40	18s	2.0316	1.96652
C4	1	majsat	0.0879103	-0.00153901
C4	2	majsat	0.0878692	-0.0021462
C4	3	majsat	0.0914728	0.000891249
C4	4	majsat	0.0912806	0.000132977
C4	5	majsat	0.0920934	0.00037972
C4	6	majsat	0.0919148	-0.000365037
C4	7	majsat	0.093106	0.0002601
C4	8	majsat	0.0934908	7.87702e-05
C4	9	majsat	0.0940492	7.10916e-05
C4	10	majsat	0.094232	-0.000312149
C4	11	majsat	0.0951372	2.69005e-05
C4	12	majsat	0.0947553	-0.000921034
C4	13	majsat	0.0946504	-0.00159203
C4	14	majsat	0.0956106	-0.00119797
C4	15	majsat	0.09589	-0.0014846
C4	16	majsat	0.0988747	0.000933948
C4	17	majsat	0.101605	0.00309806
C4	18	majsat	0.109523	0.0104499
C4	19	majsat	0.123929	0.0242896
C4	20	majsat	0.153047	0.0528415
C4	21	majsat	0.20917	0.108399
C4	22	majsat	0.314056	0.212719
C4	23	majsat	0.494446	0.392542
C4	24	majsat	0.781352	0.678883
C4	25	majsat	1.1438	1.04077
C4	26	majsat	1.49144	1.38784
C4	27	majsat	1.74331	1.63914
C4	28	majsat	1.87337	1.76863
C4	29	majsat	1.92616	1.82086
C4	30	majsat	1.9526	1.84674
C4	31	majsat	1.97001	1.86358
C4	32	majsat	1.97638	1.86939
C4	33	majsat	1.98423	1.87667
C4	34	majsat	1.98845	1.88032
C4	35	majsat	1.99172	1.88302
C4	36	majsat	1.99296	1.8837
C4	37	majsat	1.99252	1.8827
C4	38	majsat	1.99465	1.88426
C4	39	majsat	1.99031	1.87935
C4	40	majsat	1.99192	1.88039
C5	1	majsat	0.0420131	-0.00299396
C5	2	majsat	0.0417297	-0.00368089
C5	3	majsat	0.045883	6.89512e-05
C5	4	majsat	0.0463595	0.000142016
C5	5	majsat	0.047603	0.000982063
C5	6	majsat	0.0473054	0.000280979
C5	7	majsat	0.0483815	0.000953637
C5	8	majsat	0.0474206	-0.000410716
C5	9	majsat	0.0482804	4.56885e-05
C5	10	majsat	0.0488597	0.000221546
C5	11	majsat	0.0480396	-0.00100202
C5	12	majsat	0.0478107	-0.00163444
C5	13	majsat	0.0486484	-0.0012002
C5	14	majsat	0.0491149	-0.00113711
C5	15	majsat	0.0491955	-0.00145998
C5	16	majsat	0.050932	-0.000126909
C5	17	majsat	0.0557389	0.00427649
C5	18	majsat	0.0618515	0.00998571
C5	19	majsat	0.0770381	0.0247688
C5	20	majsat	0.103957	0.0512845
C5	21	majsat	0.157864	0.104788
C5	22	majsat	0.257158	0.203679
C5	23	majsat	0.433029	0.379146
C5	24	majsat	0.715523	0.661236
C5	25	majsat	1.08375	1.02906
C5	26	majsat	1.45369	1.3986
C5	27	majsat	1.72874	1.67324
C5	28	majsat	1.87651	1.82061
C5	29	majsat	1.9361	1.87979
C5	30	majsat	1.96362	1.90691
C5	31	majsat	1.97728	1.92017
C5	32	majsat	1.986	1.92849
C5	33	majsat	1.99187	1.93395
C5	34	majsat	1.9946	1.93628
C5	35	majsat	1.99941	1.94069
C5	36	majsat	1.99538	1.93625
C5	37	majsat	1.99507	1.93554
C5	38	majsat	1.99187	1.93193
C5	39	majsat	1.98956	1.92922
C5	40	majsat	1.98982	1.92908
C6	1	majsat	0.105675	-0.000742879
C6	2	majsat	0.109695	0.00318818
C6	3	majsat	0.104515	-0.00208034
C6	4	majsat	0.106014	-0.000669869
C6	5	majsat	0.106596	-0.000175856
C6	6	majsat	0.107538	0.000677626
C6	7	majsat	0.108923	0.0019739
C6	8	majsat	0.109616	0.00257839
C6	9	majsat	0.107992	0.000865776
C6	10	majsat	0.107658	0.000442817
C6	11	majsat	0.106695	-0.000608807
C6	12	majsat	0.10583	-0.00156241
C6	13	majsat	0.106888	-0.000592939
C6	14	majsat	0.106762	-0.000807662
C6	15	majsat	0.105598	-0.00205977
C6	16	majsat	0.107645	-0.000101855
C6	17	majsat	0.109956	0.002121
C6	18	majsat	0.115937	0.00801378
C6	19	majsat	0.126179	0.0181673
C6	20	majsat	0.148512	0.0404115
C6	21	majsat	0.191021	0.0828314
C6	22	majsat	0.268523	0.160245
C6	23	majsat	0.408448	0.300081
C6	24	majsat	0.645206	0.536751
C6	25	majsat	0.981241	0.872698
C6	26	majsat	1.36084	1.25221
C6	27	majsat	1.67337	1.56465
C6	28	majsat	1.8657	1.75689
C6	29	majsat	1.95517	1.84627
C6	30	majsat	1.99634	1.88735
C6	31	majsat	2.01735	1.90827
C6	32	majsat	2.02891	1.91975
C6	33	majsat	2.03244	1.92318
C6	34	majsat	2.04092	1.93158
C6	35	majsat	2.04593	1.9365
C6	36	majsat	2.04477	1.93525
C6	37	majsat	2.04637	1.93677
C6	38	majsat	2.04666	1.93697
C6	39	majsat	2.04109	1.93131
C6	40	majsat	2.03757	1.9277
C7	1
C7	2
C7	3
C7	4
C7	5
C7	6
C7	7
C7	8
C7	9
C7	10
C7	11
C7	12
C7	13
C7	14
C7	15
C7	16
C7	17
C7	18
C7	19
C7	20
C7	21
C7	22
C7	23
C7	24
C7	25
C7	26
C7	27
C7	28
C7	29
C7	30
C7	31
C7	32
C7	33
C7	34
C7	35
C7	36
C7	37
C7	38
C7	39
C7	40
C8	1
C8	2
C8	3
C8	4
C8	5
C8	6
C8	7
C8	8
C8	9
C8	10
C8	11
C8	12
C8	13
C8	14
C8	15
C8	16
C8	17
C8	18
C8	19
C8	20
C8	21
C8	22
C8	23
C8	24
C8	25
C8	26
C8	27
C8	28
C8	29
C8	30
C8	31
C8	32
C8	33
C8	34
C8	35
C8	36
C8	37
C8	38
C8	39
C8	40
C9	1
C9	2
C9	3
C9	4
C9	5
C9	6
C9	7
C9	8
C9	9
C9	10
C9	11
C9	12
C9	13
C9	14
C9	15
C9	16
C9	17
C9	18
C9	19
C9	20
C9	21
C9	22
C9	23
C9	24
C9	25
C9	26
C9	27
C9	28
C9	29
C9	30
C9	31
C9	32
C9	33
C9	34
C9	35
C9	36
C9	37
C9	38
C9	39
C9	40
C10	1
C10	2
C10	3
C10	4
C10	5
C10	6
C10	7
C10	8
C10	9
C10	10
C10	11
C10	12
C10	13
C10	14
C10	15
C10	16
C10	17
C10	18
C10	19
C10	20
C10	21
C10	22
C10	23
C10	24
C10	25
C10	26
C10	27
C10	28
C10	29
C10	30
C10	31
C10	32
C10	33
C10	34
C10	35
C10	36
C10	37
C10	38
C10	39
C10	40
C11	1
C11	2
C11	3
C11	4
C11	5
C11	6
C11	7
C11	8
C11	9
C11	10
C11	11
C11	12
C11	13
C11	14
C11	15
C11	16
C11	17
C11	18
C11	19
C11	20
C11	21
C11	22
C11	23
C11	24
C11	25
C11	26
C11	27
C11	28
C11	29
C11	30
C11	31
C11	32
C11	33
C11	34
C11	35
C11	36
C11	37
C11	38
C11	39
C11	40
C12	1
C12	2
C12	3
C12	4
C12	5
C12	6
C12	7
C12	8
C12	9
C12	10
C12	11
C12	12
C12	13
C12	14
C12	15
C12	16
C12	17
C12	18
C12	19
C12	20
C12	21
C12	22
C12	23
C12	24
C12	25
C12	26
C12	27
C12	28
C12	29
C12	30
C12	31
C12	32
C12	33
C12	34
C12	35
C12	36
C12	37
C12	38
C12	39
C12	40
D1	1	18s	0.107322	0.00398538
D1	2	18s	0.107391	0.00284999
D1	3	18s	0.107087	0.00134222
D1	4	18s	0.106548	-0.000400925
D1	5	18s	0.107268	-0.000885353
D1	6	18s	0.108395	-0.000962339
D1	7	18s	0.110035	-0.000526657
D1	8	18s	0.113199	0.00143306
D1	9	18s	0.120018	0.00704809
D1	10	18s	0.134312	0.0201376
D1	11	18s	0.160662	0.0452836
D1	12	18s	0.211998	0.0954159
D1	13	18s	0.305775	0.187988
D1	14	18s	0.463666	0.344675
D1	15	18s	0.699765	0.57957
D1	16	18s	0.997069	0.875669
D1	17	18s	1.28789	1.16529
D1	18	18s	1.52652	1.40271
D1	19	18s	1.69858	1.57356
D1	20	18s	1.81813	1.69192
D1	21	18s	1.89697	1.76955
D1	22	18s	1.95656	1.82794
D1	23	18s	2.00054	1.87071
D1	24	18s	2.03474	1.90371
D1	25	18s	2.05533	1.92309
D1	26	18s	2.08161	1.94817
D1	27	18s	2.09875	1.9641
D1	28	18s	2.11215	1.9763
D1	29	18s	2.12097	1.98392
D1	30	18s	2.13088	1.99262
D1	31	18s	2.13507	1.99561
D1	32	18s	2.13892	1.99825
D1	33	18s	2.14587	2.004
D1	34	18s	2.14334	2.00026
D1	35	18s	2.14351	1.99923
D1	36	18s	2.14637	2.00089
D1	37	18s	2.14627	1.99958
D1	38	18s	2.14528	1.99739
D1	39	18s	2.14721	1.99811
D1	40	18s	2.14235	1.99205
D2	1	18s	0.102435	-0.00508467
D2	2	18s	0.110042	0.000499175
D2	3	18s	0.113253	0.00168676
D2	4	18s	0.112947	-0.000642455
D2	5	18s	0.112884	-0.00272909
D2	6	18s	0.118275	0.000638493
D2	7	18s	0.120706	0.00104629
D2	8	18s	0.127552	0.00586888
D2	9	18s	0.140543	0.0168363
D2	10	18s	0.151444	0.0257136
D2	11	18s	0.179311	0.0515572
D2	12	18s	0.233065	0.103288
D2	13	18s	0.324682	0.192881
D2	14	18s	0.481812	0.347988
D2	15	18s	0.723003	0.587156
D2	16	18s	1.01283	0.874964
D2	17	18s	1.29647	1.15658
D2	18	18s	1.52849	1.38657
D2	19	18s	1.69776	1.55381
D2	20	18s	1.81133	1.66537
D2	21	18s	1.89208	1.74409
D2	22	18s	1.94986	1.79985
D2	23	18s	1.99211	1.84007
D2	24	18s	2.025	1.87095
D2	25	18s	2.05338	1.8973
D2	26	18s	2.0727	1.9146
D2	27	18s	2.08408	1.92396
D2	28	18s	2.10058	1.93842
D2	29	18s	2.11022	1.94605
D2	30	18s	2.11783	1.95163
D2	31	18s	2.12277	1.95455
D2	32	18s	2.12602	1.95577
D2	33	18s	2.12812	1.95585
D2	34	18s	2.12919	1.9549
D2	35	18s	2.13318	1.95686
D2	36	18s	2.13336	1.95502
D2	37	18s	2.13598	1.95561
D2	38	18s	2.13032	1.94794
D2	39	18s	2.13057	1.94616
D2	40	18s	2.12847	1.94203
D3	1	18s	0.0396838	0.000977855
D3	2	18s	0.0407401	0.000693277
D3	3	18s	0.0429878	0.00160004
D3	4	18s	0.0425667	-0.000161984
D3	5	18s	0.0430456	-0.00102396
D3	6	18s	0.0437875	-0.00162301
D3	7	18s	0.0457171	-0.00103439
D3	8	18s	0.0503357	0.0022433
D3	9	18s	0.0580755	0.00864221
D3	10	18s	0.0720674	0.0212932
D3	11	18s	0.0990365	0.0469214
D3	12	18s	0.151745	0.0982894
D3	13	18s	0.247251	0.192454
D3	14	18s	0.410051	0.353913
D3	15	18s	0.649444	0.591966
D3	16	18s	0.944577	0.885757
D3	17	18s	1.23774	1.17758
D3	18	18s	1.47295	1.41145
D3	19	18s	1.647	1.58415
D3	20	18s	1.7636	1.69942
D3	21	18s	1.84748	1.78196
D3	22	18s	1.90567	1.83881
D3	23	18s	1.94865	1.88044
D3	24	18s	1.98482	1.91528
D3	25	18s	2.00787	1.93698
D3	26	18s	2.03201	1.95978
D3	27	18s	2.04633	1.97276
D3	28	18s	2.05643	1.98152
D3	29	18s	2.06842	1.99216
D3	30	18s	2.0765	1.9989
D3	31	18s	2.0832	2.00426
D3	32	18s	2.08611	2.00584
D3	33	18s	2.0896	2.00799
D3	34	18s	2.09114	2.00818
D3	35	18s	2.08893	2.00463
D3	36	18s	2.09336	2.00772
D3	37	18s	2.09001	2.00303
D3	38	18s	2.0893	2.00098
D3	39	18s	2.09056	2.0009
D3	40	18s	2.08794	1.99694
D4	1	majsat	0.0249984	-0.000217929
D4	2	majsat	0.0260763	0.000416706
D4	3	majsat	0.0267701	0.000667141
D4	4	majsat	0.0274703	0.000924037
D4	5	majsat	0.0276933	0.00070373
D4	6	majsat	0.0281083	0.000675498
D4	7	majsat	0.0280799	0.000203705
D4	8	majsat	0.0282049	-0.000114555
D4	9	majsat	0.0280795	-0.000683302
D4	10	majsat	0.0285945	-0.000611569
D4	11	majsat	0.0288318	-0.000817633
D4	12	majsat	0.0296592	-0.000433511
D4	13	majsat	0.0287927	-0.00174329
D4	14	majsat	0.0288965	-0.00208283
D4	15	majsat	0.02996	-0.00146262
D4	16	majsat	0.0308324	-0.00103351
D4	17	majsat	0.0338854	0.00157613
D4	18	majsat	0.0369851	0.00423259
D4	19	majsat	0.0467637	0.0135679
D4	20	majsat	0.0629937	0.0293545
D4	21	majsat	0.096718	0.0626355
D4	22	majsat	0.158231	0.123705
D4	23	majsat	0.277393	0.242424
D4	24	majsat	0.484936	0.449524
D4	25	majsat	0.800454	0.764598
D4	26	majsat	1.19012	1.15382
D4	27	majsat	1.55572	1.51897
D4	28	majsat	1.80673	1.76955
D4	29	majsat	1.93213	1.8945
D4	30	majsat	1.98493	1.94686
D4	31	majsat	2.00343	1.96491
D4	32	majsat	2.01284	1.97389
D4	33	majsat	2.02314	1.98374
D4	34	majsat	2.02843	1.98859
D4	35	majsat	2.03374	1.99345
D4	36	majsat	2.03064	1.98991
D4	37	majsat	2.03397	1.9928
D4	38	majsat	2.03235	1.99073
D4	39	majsat	2.03279	1.99073
D4	40	majsat	2.03288	1.99037
D5	1	majsat	0.0455373	-0.00229113
D5	2	majsat	0.0478313	-0.000340213
D5	3	majsat	0.048256	-0.000258642
D5	4	majsat	0.0479934	-0.000864387
D5	5	majsat	0.0503381	0.00113718
D5	6	majsat	0.0501283	0.000584286
D5	7	majsat	0.0501332	0.000246046
D5	8	majsat	0.0501224	-0.000107865
D5	9	majsat	0.051288	0.000714606
D5	10	majsat	0.0512175	0.000300956
D5	11	majsat	0.0503121	-0.000947525
D5	12	majsat	0.0509751	-0.000627635
D5	13	majsat	0.0515704	-0.000375495
D5	14	majsat	0.0514816	-0.000807377
D5	15	majsat	0.0522068	-0.000425305
D5	16	majsat	0.0520448	-0.000930422
D5	17	majsat	0.05568	0.00236158
D5	18	majsat	0.0608651	0.00720357
D5	19	majsat	0.071832	0.0178273
D5	20	majsat	0.091225	0.0368772
D5	21	majsat	0.129313	0.074622
D5	22	majsat	0.202524	0.14749
D5	23	majsat	0.33818	0.282803
D5	24	majsat	0.567098	0.511378
D5	25	majsat	0.903259	0.847196
D5	26	majsat	1.29221	1.2358
D5	27	majsat	1.62986	1.57311
D5	28	majsat	1.84213	1.78504
D5	29	majsat	1.94697	1.88954
D5	30	majsat	1.98768	1.9299
D5	31	majsat	1.99947	1.94135
D5	32	majsat	2.01053	1.95206
D5	33	majsat	2.01853	1.95972
D5	34	majsat	2.02631	1.96716
D5	35	majsat	2.02677	1.96728
D5	36	majsat	2.02646	1.96662
D5	37	majsat	2.02654	1.96636
D5	38	majsat	2.02694	1.96641
D5	39	majsat	2.02626	1.96539
D5	40	majsat	2.02081	1.9596
D6	1	majsat	0.155264	0.00952617
D6	2	majsat	0.153275	0.00752864
D6	3	majsat	0.151179	0.00542381
D6	4	majsat	0.146362	0.000597847
D6	5	majsat	0.145621	-0.000151666
D6	6	majsat	0.146191	0.000410199
D6	7	majsat	0.144747	-0.00104299
D6	8	majsat	0.144857	-0.000941364
D6	9	majsat	0.144083	-0.0017235
D6	10	majsat	0.144432	-0.00138388
D6	11	majsat	0.144882	-0.000942344
D6	12	majsat	0.141999	-0.00383397
D6	13	majsat	0.143891	-0.00195015
D6	14	majsat	0.144268	-0.00158154
D6	15	majsat	0.145593	-0.000265976
D6	16	majsat	0.145663	-0.000203941
D6	17	majsat	0.14755	0.00167429
D6	18	majsat	0.1518	0.00591518
D6	19	majsat	0.160281	0.0143878
D6	20	majsat	0.176539	0.0306369
D6	21	majsat	0.205841	0.0599309
D6	22	majsat	0.267122	0.121204
D6	23	majsat	0.375297	0.22937
D6	24	majsat	0.569656	0.42372
D6	25	majsat	0.868223	0.722279
D6	26	majsat	1.24119	1.09524
D6	27	majsat	1.59407	1.44811
D6	28	majsat	1.84335	1.69738
D6	29	majsat	1.96715	1.82117
D6	30	majsat	2.02024	1.87426
D6	31	majsat	2.0382	1.89221
D6	32	majsat	2.04784	1.90184
D6	33	majsat	2.05261	1.9066
D6	34	majsat	2.06196	1.91594
D6	35	majsat	2.06071	1.91467
D6	36	majsat	2.06137	1.91533
D6	37	majsat	2.0634	1.91735
D6	38	majsat	2.06115	1.91509
D6	39	majsat	2.05828	1.91222
D6	40	majsat	2.05495	1.90887
D7	1
D7	2
D7	3
D7	4
D7	5
D7	6
D7	7
D7	8
D7	9
D7	10
D7	11
D7	12
D7	13
D7	14
D7	15
D7	16
D7	17
D7	18
D7	19
D7	20
D7	21
D7	22
D7	23
D7	24
D7	25
D7	26
D7	27
D7	28
D7	29
D7	30
D7	31
D7	32
D7	33
D7	34
D7	35
D7	36
D7	37
D7	38
D7	39
D7	40
D8	1
D8	2
D8	3
D8	4
D8	5
D8	6
D8	7
D8	8
D8	9
D8	10
D8	11
D8	12
D8	13
D8	14
D8	15
D8	16
D8	17
D8	18
D8	19
D8	20
D8	21
D8	22
D8	23
D8	24
D8	25
D8	26
D8	27
D8	28
D8	29
D8	30
D8	31
D8	32
D8	33
D8	34
D8	35
D8	36
D8	37
D8	38
D8	39
D8	40
D9	1
D9	2
D9	3
D9	4
D9	5
D9	6
D9	7
D9	8
D9	9
D9	10
D9	11
D9	12
D9	13
D9	14
D9	15
D9	16
D9	17
D9	18
D9	19
D9	20
D9	21
D9	22
D9	23
D9	24
D9	25
D9	26
D9	27
D9	28
D9	29
D9	30
D9	31
D9	32
D9	33
D9	34
D9	35
D9	36
D9	37
D9	38
D9	39
D9	40
D10	1
D10	2
D10	3
D10	4
D10	5
D10	6
D10	7
D10	8
D10	9
D10	10
D10	11
D10	12
D10	13
D10	14
D10	15
D10	16
D10	17
D10	18
D10	19
D10	20
D10	21
D10	22
D10	23
D10	24
D10	25
D10	26
D10	27
D10	28
D10	29
D10	30
D10	31
D10	32
D10	33
D10	34
D10	35
D10	36
D10	37
D10	38
D10	39
D10	40
D11	1
D11	2
D11	3
D11	4
D11	5
D11	6
D11	7
D11	8
D11	9
D11	10
D11	11
D11	12
D11	13
D11	14
D11	15
D11	16
D11	17
D11	18
D11	19
D11	20
D11	21
D11	22
D11	23
D11	24
D11	25
D11	26
D11	27
D11	28
D11	29
D11	30
D11	31
D11	32
D11	33
D11	34
D11	35
D11	36
D11	37
D11	38
D11	39
D11	40
D12	1
D12	2
D12	3
D12	4
D12	5
D12	6
D12	7
D12	8
D12	9
D12	10
D12	11
D12	12
D12	13
D12	14
D12	15
D12	16
D12	17
D12	18
D12	19
D12	20
D12	21
D12	22
D12	23
D12	24
D12	25
D12	26
D12	27
D12	28
D12	29
D12	30
D12	31
D12	32
D12	33
D12	34
D12	35
D12	36
D12	37
D12	38
D12	39
D12	40
E1	1	18s	0.0892237	0.00495176
E1	2	18s	0.0882673	0.00266338
E1	3	18s	0.0892518	0.00231593
E1	4	18s	0.0880356	-0.000232282
E1	5	18s	0.087216	-0.00238384
E1	6	18s	0.089581	-0.00135076
E1	7	18s	0.0914662	-0.00079749
E1	8	18s	0.0960441	0.00244844
E1	9	18s	0.104289	0.00936181
E1	10	18s	0.121888	0.0256283
E1	11	18s	0.155122	0.0575306
E1	12	18s	0.22062	0.121697
E1	13	18s	0.334642	0.234386
E1	14	18s	0.51889	0.417303
E1	15	18s	0.780012	0.677092
E1	16	18s	1.07604	0.971785
E1	17	18s	1.34707	1.24149
E1	18	18s	1.55868	1.45176
E1	19	18s	1.70106	1.59282
E1	20	18s	1.80755	1.69797
E1	21	18s	1.87628	1.76537
E1	22	18s	1.92889	1.81665
E1	23	18s	1.96563	1.85205
E1	24	18s	1.99743	1.88253
E1	25	18s	2.02003	1.90379
E1	26	18s	2.03794	1.92037
E1	27	18s	2.05215	1.93324
E1	28	18s	2.06223	1.942
E1	29	18s	2.07526	1.95369
E1	30	18s	2.08545	1.96255
E1	31	18s	2.08585	1.96162
E1	32	18s	2.09555	1.96998
E1	33	18s	2.09473	1.96783
E1	34	18s	2.09609	1.96786
E1	35	18s	2.09395	1.96439
E1	36	18s	2.09336	1.96247
E1	37	18s	2.09441	1.96219
E1	38	18s	2.09575	1.9622
E1	39	18s	2.09475	1.95986
E1	40	18s	2.09105	1.95483
E2	1	18s	0.0545824	0.00336769
E2	2	18s	0.0539309	0.000929176
E2	3	18s	0.0560262	0.00123743
E2	4	18s	0.0571782	0.000602446
E2	5	18s	0.0565349	-0.00182789
E2	6	18s	0.0589022	-0.0012476
E2	7	18s	0.0613187	-0.000618071
E2	8	18s	0.0655775	0.00185368
E2	9	18s	0.0747783	0.00926748
E2	10	18s	0.0918972	0.0245994
E2	11	18s	0.126729	0.0576446
E2	12	18s	0.191901	0.121029
E2	13	18s	0.305787	0.233129
E2	14	18s	0.492305	0.417859
E2	15	18s	0.754366	0.678133
E2	16	18s	1.05096	0.97294
E2	17	18s	1.32432	1.24452
E2	18	18s	1.53839	1.4568
E2	19	18s	1.68468	1.6013
E2	20	18s	1.78689	1.70172
E2	21	18s	1.86099	1.77404
E2	22	18s	1.91289	1.82414
E2	23	18s	1.95521	1.86468
E2	24	18s	1.98335	1.89103
E2	25	18s	2.00718	1.91308
E2	26	18s	2.02688	1.93099
E2	27	18s	2.03737	1.93969
E2	28	18s	2.05091	1.95145
E2	29	18s	2.06295	1.96169
E2	30	18s	2.07043	1.96739
E2	31	18s	2.07314	1.96831
[truncated: 9,543 more rows]

## Sheet: Figure 4c
Figure 4c
Male PN H3K9me3 positive zygotes (%)
Ctrl	MajSat_OE
0	65.625
3.33333	79.3103
4	71.4286

## Sheet: Figure 4d
Figure 4d
Fluorescence intensity mean values of MajSat_OE
Ctrl	Male PN	30.458	45.597	50.643	55.407	23.596	30.586	39.04	41.496	59.403	38.593	43.055	36.964	55.294
	Female PN	120.348	135.964	148.386	153.56	112.496	128.482	139.587	147.02	160.384	136.783	145.385	139.483	155.32
Lsm1_KD	Male PN	88.453	56.904	79.393	85.392	105.392	83.294	75.322	96.385	96.429	71.34	84.629	98.45	110.485
	Female PN	130.459	100.34	141.564	139.486	153.32	128.932	133.028	148.954	125.743	118.942	148.365	150.56	162.495

## Sheet: Figure 4f
Figure 4f
Blastocyst rate (%)
Ctrl	MajSat_OE
85.7143	57.1429
86.3636	48
83.871	42.4242

[truncated: 14 more sheets: Figure 4i, Figure 4j, Figure 5b, Figure 5f, Figure 5g, Figure 6a, Figure 6b, Figure 6c, Figure 6d, Figure 6f, Figure S1, Figure S4, Figure S5, Figure S6]
